# Supplementary material for: Discovery and synthesis of leaderless bacteriocins from the Actinomycetota
Source: J Bacteriol. Author manuscript; Available in PMC 2024 Nov 22. (PMC11580447; doi:10.1128/jb.00298-24)
Supplement: Supplementary Table S3 [file EMS199571-supplement-Supplementary_Table_S3.csv]

%id,"alignment_len","alignment_score","interaction","name","selected","shared interaction","shared name"
93.88,"49","24.0","","zzzzzz9,zzzzz10","false","","zzzzzz9,zzzzz10"
95.92,"49","24.0","","zzzzzz9,zzzz526","false","","zzzzzz9,zzzz526"
91.67,"48","23.0","","zzzzzz8,zzzzz12","false","","zzzzzz8,zzzzz12"
91.67,"48","23.0","","zzzzzz8,zzzz667","false","","zzzzzz8,zzzz667"
91.67,"48","23.0","","zzzzzz8,zzzz610","false","","zzzzzz8,zzzz610"
85.42,"48","21.0","","zzzzzz7,zzzz280","false","","zzzzzz7,zzzz280"
85.42,"48","21.0","","zzzzzz7,zzzz278","false","","zzzzzz7,zzzz278"
93.88,"49","24.0","","zzzzzz7,zzzz526","false","","zzzzzz7,zzzz526"
93.88,"49","24.0","","zzzzzz7,zzzzzz9","false","","zzzzzz7,zzzzzz9"
93.88,"49","24.0","","zzzzzz7,zzzz466","false","","zzzzzz7,zzzz466"
95.92,"49","25.0","","zzzzzz7,zzzzz10","false","","zzzzzz7,zzzzz10"
98.08,"52","26.0","","zzzzzz6,zzzz709","false","","zzzzzz6,zzzz709"
98.08,"52","26.0","","zzzzzz6,zzzz544","false","","zzzzzz6,zzzz544"
98.08,"52","26.0","","zzzzzz6,zzzz411","false","","zzzzzz6,zzzz411"
87.5,"48","22.0","","zzzzzz5,zzzz280","false","","zzzzzz5,zzzz280"
87.5,"48","22.0","","zzzzzz5,zzzz278","false","","zzzzzz5,zzzz278"
95.92,"49","24.0","","zzzzzz5,zzzz526","false","","zzzzzz5,zzzz526"
95.92,"49","24.0","","zzzzzz5,zzzz744","false","","zzzzzz5,zzzz744"
95.92,"49","24.0","","zzzzzz5,zzzz663","false","","zzzzzz5,zzzz663"
95.92,"49","24.0","","zzzzzz5,zzzz538","false","","zzzzzz5,zzzz538"
95.92,"49","24.0","","zzzzzz5,zzzz393","false","","zzzzzz5,zzzz393"
95.92,"49","24.0","","zzzzzz5,zzzz381","false","","zzzzzz5,zzzz381"
95.92,"49","24.0","","zzzzzz5,zzzz353","false","","zzzzzz5,zzzz353"
95.92,"49","24.0","","zzzzzz5,zzzz173","false","","zzzzzz5,zzzz173"
95.92,"49","24.0","","zzzzzz5,zzzzzz9","false","","zzzzzz5,zzzzzz9"
95.92,"49","24.0","","zzzzzz5,zzzz466","false","","zzzzzz5,zzzz466"
97.96,"49","25.0","","zzzzzz5,zzzzz93","false","","zzzzzz5,zzzzz93"
97.96,"49","25.0","","zzzzzz5,zzzzz64","false","","zzzzzz5,zzzzz64"
97.96,"49","25.0","","zzzzzz5,zzzzz59","false","","zzzzzz5,zzzzz59"
97.96,"49","25.0","","zzzzzz5,zzzzz57","false","","zzzzzz5,zzzzz57"
97.96,"49","25.0","","zzzzzz5,zzzzz36","false","","zzzzzz5,zzzzz36"
97.96,"49","25.0","","zzzzzz5,zzzzz17","false","","zzzzzz5,zzzzz17"
97.96,"49","25.0","","zzzzzz5,zzzzz13","false","","zzzzzz5,zzzzz13"
97.96,"49","25.0","","zzzzzz5,zzzz731","false","","zzzzzz5,zzzz731"
97.96,"49","25.0","","zzzzzz5,zzzz724","false","","zzzzzz5,zzzz724"
97.96,"49","25.0","","zzzzzz5,zzzz712","false","","zzzzzz5,zzzz712"
97.96,"49","25.0","","zzzzzz5,zzzz706","false","","zzzzzz5,zzzz706"
97.96,"49","25.0","","zzzzzz5,zzzz689","false","","zzzzzz5,zzzz689"
97.96,"49","25.0","","zzzzzz5,zzzz678","false","","zzzzzz5,zzzz678"
97.96,"49","25.0","","zzzzzz5,zzzz666","false","","zzzzzz5,zzzz666"
97.96,"49","25.0","","zzzzzz5,zzzz652","false","","zzzzzz5,zzzz652"
97.96,"49","25.0","","zzzzzz5,zzzz637","false","","zzzzzz5,zzzz637"
97.96,"49","25.0","","zzzzzz5,zzzz622","false","","zzzzzz5,zzzz622"
97.96,"49","25.0","","zzzzzz5,zzzz614","false","","zzzzzz5,zzzz614"
97.96,"49","25.0","","zzzzzz5,zzzz609","false","","zzzzzz5,zzzz609"
97.96,"49","25.0","","zzzzzz5,zzzz583","false","","zzzzzz5,zzzz583"
97.96,"49","25.0","","zzzzzz5,zzzz577","false","","zzzzzz5,zzzz577"
97.96,"49","25.0","","zzzzzz5,zzzz570","false","","zzzzzz5,zzzz570"
97.96,"49","25.0","","zzzzzz5,zzzz561","false","","zzzzzz5,zzzz561"
97.96,"49","25.0","","zzzzzz5,zzzz553","false","","zzzzzz5,zzzz553"
97.96,"49","25.0","","zzzzzz5,zzzz547","false","","zzzzzz5,zzzz547"
97.96,"49","25.0","","zzzzzz5,zzzz527","false","","zzzzzz5,zzzz527"
97.96,"49","25.0","","zzzzzz5,zzzz510","false","","zzzzzz5,zzzz510"
97.96,"49","25.0","","zzzzzz5,zzzz499","false","","zzzzzz5,zzzz499"
97.96,"49","25.0","","zzzzzz5,zzzz436","false","","zzzzzz5,zzzz436"
97.96,"49","25.0","","zzzzzz5,zzzz431","false","","zzzzzz5,zzzz431"
97.96,"49","25.0","","zzzzzz5,zzzz423","false","","zzzzzz5,zzzz423"
97.96,"49","25.0","","zzzzzz5,zzzz408","false","","zzzzzz5,zzzz408"
97.96,"49","25.0","","zzzzzz5,zzzz362","false","","zzzzzz5,zzzz362"
97.96,"49","25.0","","zzzzzz5,zzzz318","false","","zzzzzz5,zzzz318"
97.96,"49","25.0","","zzzzzz5,zzzz308","false","","zzzzzz5,zzzz308"
97.96,"49","25.0","","zzzzzz5,zzzz297","false","","zzzzzz5,zzzz297"
97.96,"49","25.0","","zzzzzz5,zzzz291","false","","zzzzzz5,zzzz291"
97.96,"49","25.0","","zzzzzz5,zzzz284","false","","zzzzzz5,zzzz284"
97.96,"49","25.0","","zzzzzz5,zzzz261","false","","zzzzzz5,zzzz261"
97.96,"49","25.0","","zzzzzz5,zzzz257","false","","zzzzzz5,zzzz257"
97.96,"49","25.0","","zzzzzz5,zzzz239","false","","zzzzzz5,zzzz239"
97.96,"49","25.0","","zzzzzz5,zzzz194","false","","zzzzzz5,zzzz194"
97.96,"49","25.0","","zzzzzz5,zzzz179","false","","zzzzzz5,zzzz179"
97.96,"49","25.0","","zzzzzz5,zzzz164","false","","zzzzzz5,zzzz164"
97.96,"49","25.0","","zzzzzz5,zzzz149","false","","zzzzzz5,zzzz149"
97.96,"49","25.0","","zzzzzz5,zzzz140","false","","zzzzzz5,zzzz140"
97.96,"49","25.0","","zzzzzz5,zzzz123","false","","zzzzzz5,zzzz123"
97.96,"49","25.0","","zzzzzz5,zzzzzz7","false","","zzzzzz5,zzzzzz7"
97.96,"49","25.0","","zzzzzz5,zzzz680","false","","zzzzzz5,zzzz680"
97.96,"49","25.0","","zzzzzz5,zzzz468","false","","zzzzzz5,zzzz468"
97.96,"49","25.0","","zzzzzz5,zzzz289","false","","zzzzzz5,zzzz289"
97.96,"49","25.0","","zzzzzz5,zzzz255","false","","zzzzzz5,zzzz255"
97.96,"49","25.0","","zzzzzz5,zzzzz91","false","","zzzzzz5,zzzzz91"
97.96,"49","25.0","","zzzzzz5,zzzzz55","false","","zzzzzz5,zzzzz55"
97.96,"49","25.0","","zzzzzz5,zzzzz19","false","","zzzzzz5,zzzzz19"
97.96,"49","25.0","","zzzzzz5,zzzz581","false","","zzzzzz5,zzzz581"
97.96,"49","25.0","","zzzzzz5,zzzz575","false","","zzzzzz5,zzzz575"
97.96,"49","25.0","","zzzzzz5,zzzz567","false","","zzzzzz5,zzzz567"
97.96,"49","25.0","","zzzzzz5,zzzz524","false","","zzzzzz5,zzzz524"
97.96,"49","25.0","","zzzzzz5,zzzz513","false","","zzzzzz5,zzzz513"
97.96,"49","25.0","","zzzzzz5,zzzz421","false","","zzzzzz5,zzzz421"
97.96,"49","25.0","","zzzzzz5,zzzz181","false","","zzzzzz5,zzzz181"
97.96,"49","25.0","","zzzzzz5,zzzz166","false","","zzzzzz5,zzzz166"
97.96,"49","25.0","","zzzzzz5,zzzz735","false","","zzzzzz5,zzzz735"
97.96,"49","25.0","","zzzzzz5,zzzz733","false","","zzzzzz5,zzzz733"
97.96,"49","25.0","","zzzzzz5,zzzz564","false","","zzzzzz5,zzzz564"
97.96,"49","25.0","","zzzzzz5,zzzz563","false","","zzzzzz5,zzzz563"
97.96,"49","25.0","","zzzzzz5,zzzz557","false","","zzzzzz5,zzzz557"
97.96,"49","25.0","","zzzzzz5,zzzz556","false","","zzzzzz5,zzzz556"
97.96,"49","25.0","","zzzzzz5,zzzz555","false","","zzzzzz5,zzzz555"
97.96,"49","25.0","","zzzzzz5,zzzz531","false","","zzzzzz5,zzzz531"
97.96,"49","25.0","","zzzzzz5,zzzz529","false","","zzzzzz5,zzzz529"
97.96,"49","25.0","","zzzzzz5,zzzz429","false","","zzzzzz5,zzzz429"
97.96,"49","25.0","","zzzzzz5,zzzz428","false","","zzzzzz5,zzzz428"
97.96,"49","25.0","","zzzzzz5,zzzz321","false","","zzzzzz5,zzzz321"
97.96,"49","25.0","","zzzzzz5,zzzz320","false","","zzzzzz5,zzzz320"
97.96,"49","25.0","","zzzzzz5,zzzz285","false","","zzzzzz5,zzzz285"
97.96,"49","25.0","","zzzzzz5,zzzz282","false","","zzzzzz5,zzzz282"
97.96,"49","25.0","","zzzzzz5,zzzz192","false","","zzzzzz5,zzzz192"
97.96,"49","25.0","","zzzzzz5,zzzz190","false","","zzzzzz5,zzzz190"
97.96,"49","25.0","","zzzzzz5,zzzz138","false","","zzzzzz5,zzzz138"
97.96,"49","25.0","","zzzzzz5,zzzz137","false","","zzzzzz5,zzzz137"
97.96,"49","25.0","","zzzzzz5,zzzz121","false","","zzzzzz5,zzzz121"
97.96,"49","25.0","","zzzzzz5,zzzzz10","false","","zzzzzz5,zzzzz10"
87.5,"48","22.0","","zzzzzz4,zzzz280","false","","zzzzzz4,zzzz280"
87.5,"48","22.0","","zzzzzz4,zzzz278","false","","zzzzzz4,zzzz278"
95.92,"49","24.0","","zzzzzz4,zzzz526","false","","zzzzzz4,zzzz526"
95.92,"49","24.0","","zzzzzz4,zzzz744","false","","zzzzzz4,zzzz744"
95.92,"49","24.0","","zzzzzz4,zzzz663","false","","zzzzzz4,zzzz663"
95.92,"49","24.0","","zzzzzz4,zzzz538","false","","zzzzzz4,zzzz538"
95.92,"49","24.0","","zzzzzz4,zzzz393","false","","zzzzzz4,zzzz393"
95.92,"49","24.0","","zzzzzz4,zzzz381","false","","zzzzzz4,zzzz381"
95.92,"49","24.0","","zzzzzz4,zzzz353","false","","zzzzzz4,zzzz353"
95.92,"49","24.0","","zzzzzz4,zzzz173","false","","zzzzzz4,zzzz173"
95.92,"49","24.0","","zzzzzz4,zzzzzz9","false","","zzzzzz4,zzzzzz9"
95.92,"49","24.0","","zzzzzz4,zzzz466","false","","zzzzzz4,zzzz466"
97.96,"49","25.0","","zzzzzz4,zzzzz93","false","","zzzzzz4,zzzzz93"
97.96,"49","25.0","","zzzzzz4,zzzzz64","false","","zzzzzz4,zzzzz64"
97.96,"49","25.0","","zzzzzz4,zzzzz59","false","","zzzzzz4,zzzzz59"
97.96,"49","25.0","","zzzzzz4,zzzzz57","false","","zzzzzz4,zzzzz57"
97.96,"49","25.0","","zzzzzz4,zzzzz36","false","","zzzzzz4,zzzzz36"
97.96,"49","25.0","","zzzzzz4,zzzzz17","false","","zzzzzz4,zzzzz17"
97.96,"49","25.0","","zzzzzz4,zzzzz13","false","","zzzzzz4,zzzzz13"
97.96,"49","25.0","","zzzzzz4,zzzz731","false","","zzzzzz4,zzzz731"
97.96,"49","25.0","","zzzzzz4,zzzz724","false","","zzzzzz4,zzzz724"
97.96,"49","25.0","","zzzzzz4,zzzz712","false","","zzzzzz4,zzzz712"
97.96,"49","25.0","","zzzzzz4,zzzz706","false","","zzzzzz4,zzzz706"
97.96,"49","25.0","","zzzzzz4,zzzz689","false","","zzzzzz4,zzzz689"
97.96,"49","25.0","","zzzzzz4,zzzz678","false","","zzzzzz4,zzzz678"
97.96,"49","25.0","","zzzzzz4,zzzz666","false","","zzzzzz4,zzzz666"
97.96,"49","25.0","","zzzzzz4,zzzz652","false","","zzzzzz4,zzzz652"
97.96,"49","25.0","","zzzzzz4,zzzz637","false","","zzzzzz4,zzzz637"
97.96,"49","25.0","","zzzzzz4,zzzz622","false","","zzzzzz4,zzzz622"
97.96,"49","25.0","","zzzzzz4,zzzz614","false","","zzzzzz4,zzzz614"
97.96,"49","25.0","","zzzzzz4,zzzz609","false","","zzzzzz4,zzzz609"
97.96,"49","25.0","","zzzzzz4,zzzz583","false","","zzzzzz4,zzzz583"
97.96,"49","25.0","","zzzzzz4,zzzz577","false","","zzzzzz4,zzzz577"
97.96,"49","25.0","","zzzzzz4,zzzz570","false","","zzzzzz4,zzzz570"
97.96,"49","25.0","","zzzzzz4,zzzz561","false","","zzzzzz4,zzzz561"
97.96,"49","25.0","","zzzzzz4,zzzz553","false","","zzzzzz4,zzzz553"
97.96,"49","25.0","","zzzzzz4,zzzz547","false","","zzzzzz4,zzzz547"
97.96,"49","25.0","","zzzzzz4,zzzz527","false","","zzzzzz4,zzzz527"
97.96,"49","25.0","","zzzzzz4,zzzz510","false","","zzzzzz4,zzzz510"
97.96,"49","25.0","","zzzzzz4,zzzz499","false","","zzzzzz4,zzzz499"
97.96,"49","25.0","","zzzzzz4,zzzz436","false","","zzzzzz4,zzzz436"
97.96,"49","25.0","","zzzzzz4,zzzz431","false","","zzzzzz4,zzzz431"
97.96,"49","25.0","","zzzzzz4,zzzz423","false","","zzzzzz4,zzzz423"
97.96,"49","25.0","","zzzzzz4,zzzz408","false","","zzzzzz4,zzzz408"
97.96,"49","25.0","","zzzzzz4,zzzz362","false","","zzzzzz4,zzzz362"
97.96,"49","25.0","","zzzzzz4,zzzz318","false","","zzzzzz4,zzzz318"
97.96,"49","25.0","","zzzzzz4,zzzz308","false","","zzzzzz4,zzzz308"
97.96,"49","25.0","","zzzzzz4,zzzz297","false","","zzzzzz4,zzzz297"
97.96,"49","25.0","","zzzzzz4,zzzz291","false","","zzzzzz4,zzzz291"
97.96,"49","25.0","","zzzzzz4,zzzz284","false","","zzzzzz4,zzzz284"
97.96,"49","25.0","","zzzzzz4,zzzz261","false","","zzzzzz4,zzzz261"
97.96,"49","25.0","","zzzzzz4,zzzz257","false","","zzzzzz4,zzzz257"
97.96,"49","25.0","","zzzzzz4,zzzz239","false","","zzzzzz4,zzzz239"
97.96,"49","25.0","","zzzzzz4,zzzz194","false","","zzzzzz4,zzzz194"
97.96,"49","25.0","","zzzzzz4,zzzz179","false","","zzzzzz4,zzzz179"
97.96,"49","25.0","","zzzzzz4,zzzz164","false","","zzzzzz4,zzzz164"
97.96,"49","25.0","","zzzzzz4,zzzz149","false","","zzzzzz4,zzzz149"
97.96,"49","25.0","","zzzzzz4,zzzz140","false","","zzzzzz4,zzzz140"
97.96,"49","25.0","","zzzzzz4,zzzz123","false","","zzzzzz4,zzzz123"
97.96,"49","25.0","","zzzzzz4,zzzzzz7","false","","zzzzzz4,zzzzzz7"
97.96,"49","25.0","","zzzzzz4,zzzz680","false","","zzzzzz4,zzzz680"
97.96,"49","25.0","","zzzzzz4,zzzz468","false","","zzzzzz4,zzzz468"
97.96,"49","25.0","","zzzzzz4,zzzz289","false","","zzzzzz4,zzzz289"
97.96,"49","25.0","","zzzzzz4,zzzz255","false","","zzzzzz4,zzzz255"
97.96,"49","25.0","","zzzzzz4,zzzzz91","false","","zzzzzz4,zzzzz91"
97.96,"49","25.0","","zzzzzz4,zzzzz55","false","","zzzzzz4,zzzzz55"
97.96,"49","25.0","","zzzzzz4,zzzzz19","false","","zzzzzz4,zzzzz19"
97.96,"49","25.0","","zzzzzz4,zzzz581","false","","zzzzzz4,zzzz581"
97.96,"49","25.0","","zzzzzz4,zzzz575","false","","zzzzzz4,zzzz575"
97.96,"49","25.0","","zzzzzz4,zzzz567","false","","zzzzzz4,zzzz567"
97.96,"49","25.0","","zzzzzz4,zzzz524","false","","zzzzzz4,zzzz524"
97.96,"49","25.0","","zzzzzz4,zzzz513","false","","zzzzzz4,zzzz513"
97.96,"49","25.0","","zzzzzz4,zzzz421","false","","zzzzzz4,zzzz421"
97.96,"49","25.0","","zzzzzz4,zzzz181","false","","zzzzzz4,zzzz181"
97.96,"49","25.0","","zzzzzz4,zzzz166","false","","zzzzzz4,zzzz166"
97.96,"49","25.0","","zzzzzz4,zzzz735","false","","zzzzzz4,zzzz735"
97.96,"49","25.0","","zzzzzz4,zzzz733","false","","zzzzzz4,zzzz733"
97.96,"49","25.0","","zzzzzz4,zzzz564","false","","zzzzzz4,zzzz564"
97.96,"49","25.0","","zzzzzz4,zzzz563","false","","zzzzzz4,zzzz563"
97.96,"49","25.0","","zzzzzz4,zzzz557","false","","zzzzzz4,zzzz557"
97.96,"49","25.0","","zzzzzz4,zzzz556","false","","zzzzzz4,zzzz556"
97.96,"49","25.0","","zzzzzz4,zzzz555","false","","zzzzzz4,zzzz555"
97.96,"49","25.0","","zzzzzz4,zzzz531","false","","zzzzzz4,zzzz531"
97.96,"49","25.0","","zzzzzz4,zzzz529","false","","zzzzzz4,zzzz529"
97.96,"49","25.0","","zzzzzz4,zzzz429","false","","zzzzzz4,zzzz429"
97.96,"49","25.0","","zzzzzz4,zzzz428","false","","zzzzzz4,zzzz428"
97.96,"49","25.0","","zzzzzz4,zzzz321","false","","zzzzzz4,zzzz321"
97.96,"49","25.0","","zzzzzz4,zzzz320","false","","zzzzzz4,zzzz320"
97.96,"49","25.0","","zzzzzz4,zzzz285","false","","zzzzzz4,zzzz285"
97.96,"49","25.0","","zzzzzz4,zzzz282","false","","zzzzzz4,zzzz282"
97.96,"49","25.0","","zzzzzz4,zzzz192","false","","zzzzzz4,zzzz192"
97.96,"49","25.0","","zzzzzz4,zzzz190","false","","zzzzzz4,zzzz190"
97.96,"49","25.0","","zzzzzz4,zzzz138","false","","zzzzzz4,zzzz138"
97.96,"49","25.0","","zzzzzz4,zzzz137","false","","zzzzzz4,zzzz137"
97.96,"49","25.0","","zzzzzz4,zzzz121","false","","zzzzzz4,zzzz121"
97.96,"49","25.0","","zzzzzz4,zzzzz10","false","","zzzzzz4,zzzzz10"
100.0,"49","26.0","","zzzzzz4,zzzzzz5","false","","zzzzzz4,zzzzzz5"
84.0,"50","22.0","","zzzzzz3,zzzz453","false","","zzzzzz3,zzzz453"
84.0,"50","22.0","","zzzzzz1,zzzz453","false","","zzzzzz1,zzzz453"
100.0,"50","26.0","","zzzzzz1,zzzzzz3","false","","zzzzzz1,zzzzzz3"
98.08,"52","26.0","","zzzzzz0,zzzz337","false","","zzzzzz0,zzzz337"
98.08,"52","26.0","","zzzzzz0,zzzz220","false","","zzzzzz0,zzzz220"
94.0,"50","26.0","","zzzzz99,zzzzz33","false","","zzzzz99,zzzzz33"
94.0,"50","26.0","","zzzzz99,zzzz714","false","","zzzzz99,zzzz714"
94.0,"50","26.0","","zzzzz99,zzzz451","false","","zzzzz99,zzzz451"
94.0,"50","26.0","","zzzzz99,zzzz313","false","","zzzzz99,zzzz313"
94.0,"50","26.0","","zzzzz99,zzzz186","false","","zzzzz99,zzzz186"
94.0,"50","26.0","","zzzzz99,zzzz185","false","","zzzzz99,zzzz185"
94.0,"50","26.0","","zzzzz98,zzzzz33","false","","zzzzz98,zzzzz33"
94.0,"50","26.0","","zzzzz98,zzzz714","false","","zzzzz98,zzzz714"
94.0,"50","26.0","","zzzzz98,zzzz451","false","","zzzzz98,zzzz451"
94.0,"50","26.0","","zzzzz98,zzzz313","false","","zzzzz98,zzzz313"
94.0,"50","26.0","","zzzzz98,zzzz186","false","","zzzzz98,zzzz186"
94.0,"50","26.0","","zzzzz98,zzzz185","false","","zzzzz98,zzzz185"
100.0,"50","26.0","","zzzzz98,zzzzz99","false","","zzzzz98,zzzzz99"
79.17,"48","20.0","","zzzzz97,zzzz458","false","","zzzzz97,zzzz458"
77.08,"48","20.0","","zzzzz97,zzzz455","false","","zzzzz97,zzzz455"
79.17,"48","20.0","","zzzzz97,zzzz110","false","","zzzzz97,zzzz110"
79.17,"48","20.0","","zzzzz97,zzzz671","false","","zzzzz97,zzzz671"
79.17,"48","20.0","","zzzzz97,zzzz672","false","","zzzzz97,zzzz672"
79.17,"48","20.0","","zzzzz97,zzzz673","false","","zzzzz97,zzzz673"
79.17,"48","20.0","","zzzzz97,zzzz112","false","","zzzzz97,zzzz112"
79.17,"48","20.0","","zzzzz97,zzzz456","false","","zzzzz97,zzzz456"
87.5,"48","21.0","","zzzzz97,zzzzz51","false","","zzzzz97,zzzzz51"
87.5,"48","22.0","","zzzzz97,zzzz628","false","","zzzzz97,zzzz628"
87.5,"48","22.0","","zzzzz97,zzzz484","false","","zzzzz97,zzzz484"
89.58,"48","22.0","","zzzzz97,zzzzz46","false","","zzzzz97,zzzzz46"
89.58,"48","22.0","","zzzzz97,zzzz503","false","","zzzzz97,zzzz503"
89.58,"48","22.0","","zzzzz97,zzzz444","false","","zzzzz97,zzzz444"
89.58,"48","22.0","","zzzzz97,zzzz333","false","","zzzzz97,zzzz333"
89.58,"48","22.0","","zzzzz97,zzzz234","false","","zzzzz97,zzzz234"
89.58,"48","22.0","","zzzzz97,zzzz223","false","","zzzzz97,zzzz223"
89.58,"48","22.0","","zzzzz97,zzzz150","false","","zzzzz97,zzzz150"
91.67,"48","22.0","","zzzzz97,zzzz627","false","","zzzzz97,zzzz627"
89.58,"48","22.0","","zzzzz97,zzzz487","false","","zzzzz97,zzzz487"
91.67,"48","22.0","","zzzzz97,zzzzz50","false","","zzzzz97,zzzzz50"
91.67,"48","22.0","","zzzzz97,zzzzz48","false","","zzzzz97,zzzzz48"
91.67,"48","22.0","","zzzzz97,zzzz607","false","","zzzzz97,zzzz607"
91.67,"48","22.0","","zzzzz97,zzzz505","false","","zzzzz97,zzzz505"
91.67,"48","22.0","","zzzzz97,zzzz486","false","","zzzzz97,zzzz486"
91.67,"48","22.0","","zzzzz97,zzzz388","false","","zzzzz97,zzzz388"
91.67,"48","22.0","","zzzzz97,zzzz236","false","","zzzzz97,zzzz236"
91.67,"48","22.0","","zzzzz97,zzzz235","false","","zzzzz97,zzzz235"
89.58,"48","23.0","","zzzzz97,zzzz601","false","","zzzzz97,zzzz601"
89.58,"48","23.0","","zzzzz97,zzzz162","false","","zzzzz97,zzzz162"
93.75,"48","23.0","","zzzzz97,zzzzz49","false","","zzzzz97,zzzzz49"
93.75,"48","23.0","","zzzzz97,zzzz237","false","","zzzzz97,zzzz237"
77.08,"48","20.0","","zzzzz96,zzzz111","false","","zzzzz96,zzzz111"
79.17,"48","20.0","","zzzzz96,zzzz455","false","","zzzzz96,zzzz455"
81.25,"48","20.0","","zzzzz96,zzzzz43","false","","zzzzz96,zzzzz43"
81.25,"48","20.0","","zzzzz96,zzzzz42","false","","zzzzz96,zzzzz42"
81.25,"48","20.0","","zzzzz96,zzzz246","false","","zzzzz96,zzzz246"
81.25,"48","20.0","","zzzzz96,zzzz201","false","","zzzzz96,zzzz201"
81.25,"48","20.0","","zzzzz96,zzzz200","false","","zzzzz96,zzzz200"
81.25,"48","20.0","","zzzzz96,zzzz199","false","","zzzzz96,zzzz199"
81.25,"48","20.0","","zzzzz96,zzzz198","false","","zzzzz96,zzzz198"
81.25,"48","21.0","","zzzzz96,zzzz457","false","","zzzzz96,zzzz457"
81.25,"48","21.0","","zzzzz96,zzzz673","false","","zzzzz96,zzzz673"
81.25,"48","21.0","","zzzzz96,zzzz112","false","","zzzzz96,zzzz112"
83.33,"48","21.0","","zzzzz96,zzzz458","false","","zzzzz96,zzzz458"
83.33,"48","21.0","","zzzzz96,zzzz109","false","","zzzzz96,zzzz109"
85.42,"48","22.0","","zzzzz96,zzzz671","false","","zzzzz96,zzzz671"
89.58,"48","22.0","","zzzzz96,zzzzz97","false","","zzzzz96,zzzzz97"
89.58,"48","22.0","","zzzzz96,zzzzz47","false","","zzzzz96,zzzzz47"
89.58,"48","22.0","","zzzzz96,zzzz630","false","","zzzzz96,zzzz630"
89.58,"48","22.0","","zzzzz96,zzzz626","false","","zzzzz96,zzzz626"
89.58,"48","22.0","","zzzzz96,zzzz608","false","","zzzzz96,zzzz608"
89.58,"48","22.0","","zzzzz96,zzzz602","false","","zzzzz96,zzzz602"
89.58,"48","22.0","","zzzzz96,zzzz504","false","","zzzzz96,zzzz504"
89.58,"48","22.0","","zzzzz96,zzzz483","false","","zzzzz96,zzzz483"
89.58,"48","22.0","","zzzzz96,zzzz445","false","","zzzzz96,zzzz445"
89.58,"48","22.0","","zzzzz96,zzzz332","false","","zzzzz96,zzzz332"
89.58,"48","22.0","","zzzzz96,zzzz233","false","","zzzzz96,zzzz233"
89.58,"48","22.0","","zzzzz96,zzzz224","false","","zzzzz96,zzzz224"
89.58,"48","22.0","","zzzzz96,zzzz163","false","","zzzzz96,zzzz163"
89.58,"48","22.0","","zzzzz96,zzzz151","false","","zzzzz96,zzzz151"
89.58,"48","22.0","","zzzzz96,zzzz107","false","","zzzzz96,zzzz107"
93.75,"48","22.0","","zzzzz96,zzzzz51","false","","zzzzz96,zzzzz51"
91.67,"48","23.0","","zzzzz96,zzzz601","false","","zzzzz96,zzzz601"
91.67,"48","23.0","","zzzzz96,zzzz162","false","","zzzzz96,zzzz162"
91.67,"48","23.0","","zzzzz96,zzzzz46","false","","zzzzz96,zzzzz46"
91.67,"48","23.0","","zzzzz96,zzzz503","false","","zzzzz96,zzzz503"
91.67,"48","23.0","","zzzzz96,zzzz444","false","","zzzzz96,zzzz444"
91.67,"48","23.0","","zzzzz96,zzzz333","false","","zzzzz96,zzzz333"
91.67,"48","23.0","","zzzzz96,zzzz234","false","","zzzzz96,zzzz234"
91.67,"48","23.0","","zzzzz96,zzzz223","false","","zzzzz96,zzzz223"
91.67,"48","23.0","","zzzzz96,zzzz150","false","","zzzzz96,zzzz150"
95.83,"48","24.0","","zzzzz96,zzzz627","false","","zzzzz96,zzzz627"
93.75,"48","24.0","","zzzzz96,zzzz628","false","","zzzzz96,zzzz628"
93.75,"48","24.0","","zzzzz96,zzzz484","false","","zzzzz96,zzzz484"
95.83,"48","24.0","","zzzzz96,zzzzz49","false","","zzzzz96,zzzzz49"
95.83,"48","24.0","","zzzzz96,zzzz237","false","","zzzzz96,zzzz237"
95.83,"48","24.0","","zzzzz96,zzzz487","false","","zzzzz96,zzzz487"
97.92,"48","24.0","","zzzzz96,zzzzz50","false","","zzzzz96,zzzzz50"
97.92,"48","24.0","","zzzzz96,zzzzz48","false","","zzzzz96,zzzzz48"
97.92,"48","24.0","","zzzzz96,zzzz607","false","","zzzzz96,zzzz607"
97.92,"48","24.0","","zzzzz96,zzzz505","false","","zzzzz96,zzzz505"
97.92,"48","24.0","","zzzzz96,zzzz486","false","","zzzzz96,zzzz486"
97.92,"48","24.0","","zzzzz96,zzzz388","false","","zzzzz96,zzzz388"
97.92,"48","24.0","","zzzzz96,zzzz236","false","","zzzzz96,zzzz236"
97.92,"48","24.0","","zzzzz96,zzzz235","false","","zzzzz96,zzzz235"
95.83,"48","24.0","","zzzzz96,zzzz106","false","","zzzzz96,zzzz106"
85.42,"48","22.0","","zzzzz95,zzzz631","false","","zzzzz95,zzzz631"
97.92,"48","24.0","","zzzzz95,zzzz441","false","","zzzzz95,zzzz441"
89.58,"48","22.0","","zzzzz93,zzzz278","false","","zzzzz93,zzzz278"
89.58,"48","22.0","","zzzzz93,zzzz280","false","","zzzzz93,zzzz280"
95.92,"49","24.0","","zzzzz93,zzzzzz7","false","","zzzzz93,zzzzzz7"
95.92,"49","24.0","","zzzzz93,zzzz680","false","","zzzzz93,zzzz680"
95.92,"49","24.0","","zzzzz93,zzzz468","false","","zzzzz93,zzzz468"
95.92,"49","24.0","","zzzzz93,zzzz289","false","","zzzzz93,zzzz289"
95.92,"49","24.0","","zzzzz93,zzzz255","false","","zzzzz93,zzzz255"
95.92,"49","24.0","","zzzzz93,zzzzz91","false","","zzzzz93,zzzzz91"
95.92,"49","24.0","","zzzzz93,zzzzz55","false","","zzzzz93,zzzzz55"
95.92,"49","24.0","","zzzzz93,zzzzz19","false","","zzzzz93,zzzzz19"
95.92,"49","24.0","","zzzzz93,zzzz581","false","","zzzzz93,zzzz581"
95.92,"49","24.0","","zzzzz93,zzzz575","false","","zzzzz93,zzzz575"
95.92,"49","24.0","","zzzzz93,zzzz567","false","","zzzzz93,zzzz567"
95.92,"49","24.0","","zzzzz93,zzzz524","false","","zzzzz93,zzzz524"
95.92,"49","24.0","","zzzzz93,zzzz513","false","","zzzzz93,zzzz513"
95.92,"49","24.0","","zzzzz93,zzzz421","false","","zzzzz93,zzzz421"
95.92,"49","24.0","","zzzzz93,zzzz181","false","","zzzzz93,zzzz181"
95.92,"49","24.0","","zzzzz93,zzzz166","false","","zzzzz93,zzzz166"
95.92,"49","24.0","","zzzzz93,zzzzz10","false","","zzzzz93,zzzzz10"
97.96,"49","25.0","","zzzzz93,zzzz526","false","","zzzzz93,zzzz526"
97.96,"49","25.0","","zzzzz93,zzzzzz9","false","","zzzzz93,zzzzzz9"
97.96,"49","25.0","","zzzzz93,zzzz466","false","","zzzzz93,zzzz466"
97.96,"49","25.0","","zzzzz93,zzzz744","false","","zzzzz93,zzzz744"
97.96,"49","25.0","","zzzzz93,zzzz663","false","","zzzzz93,zzzz663"
97.96,"49","25.0","","zzzzz93,zzzz538","false","","zzzzz93,zzzz538"
97.96,"49","25.0","","zzzzz93,zzzz393","false","","zzzzz93,zzzz393"
97.96,"49","25.0","","zzzzz93,zzzz381","false","","zzzzz93,zzzz381"
97.96,"49","25.0","","zzzzz93,zzzz353","false","","zzzzz93,zzzz353"
97.96,"49","25.0","","zzzzz93,zzzz173","false","","zzzzz93,zzzz173"
89.58,"48","23.0","","zzzzz92,zzzzzz8","false","","zzzzz92,zzzzzz8"
89.58,"48","23.0","","zzzzz92,zzzz467","false","","zzzzz92,zzzz467"
91.67,"48","23.0","","zzzzz92,zzzz725","false","","zzzzz92,zzzz725"
91.67,"48","23.0","","zzzzz92,zzzz679","false","","zzzzz92,zzzz679"
91.67,"48","23.0","","zzzzz92,zzzz656","false","","zzzzz92,zzzz656"
91.67,"48","23.0","","zzzzz92,zzzz290","false","","zzzzz92,zzzz290"
91.67,"48","23.0","","zzzzz92,zzzz256","false","","zzzzz92,zzzz256"
91.84,"49","23.0","","zzzzz92,zzzzz12","false","","zzzzz92,zzzzz12"
91.84,"49","23.0","","zzzzz92,zzzz409","false","","zzzzz92,zzzz409"
93.88,"49","24.0","","zzzzz92,zzzz664","false","","zzzzz92,zzzz664"
93.88,"49","24.0","","zzzzz92,zzzz539","false","","zzzzz92,zzzz539"
93.88,"49","24.0","","zzzzz92,zzzz460","false","","zzzzz92,zzzz460"
93.88,"49","24.0","","zzzzz92,zzzz354","false","","zzzzz92,zzzz354"
91.84,"49","24.0","","zzzzz92,zzzz651","false","","zzzzz92,zzzz651"
91.84,"49","24.0","","zzzzz92,zzzz307","false","","zzzzz92,zzzz307"
93.88,"49","24.0","","zzzzz92,zzzz745","false","","zzzzz92,zzzz745"
93.88,"49","24.0","","zzzzz92,zzzz394","false","","zzzzz92,zzzz394"
93.88,"49","24.0","","zzzzz92,zzzz382","false","","zzzzz92,zzzz382"
93.88,"49","24.0","","zzzzz92,zzzz172","false","","zzzzz92,zzzz172"
93.88,"49","24.0","","zzzzz92,zzzz667","false","","zzzzz92,zzzz667"
93.88,"49","24.0","","zzzzz92,zzzz610","false","","zzzzz92,zzzz610"
95.92,"49","24.0","","zzzzz92,zzzzz37","false","","zzzzz92,zzzzz37"
95.92,"49","24.0","","zzzzz92,zzzz711","false","","zzzzz92,zzzz711"
95.92,"49","24.0","","zzzzz92,zzzz688","false","","zzzzz92,zzzz688"
95.92,"49","24.0","","zzzzz92,zzzz546","false","","zzzzz92,zzzz546"
95.92,"49","24.0","","zzzzz92,zzzz262","false","","zzzzz92,zzzz262"
95.92,"49","24.0","","zzzzz92,zzzz148","false","","zzzzz92,zzzz148"
97.96,"49","25.0","","zzzzz92,zzzz296","false","","zzzzz92,zzzz296"
85.42,"48","21.0","","zzzzz91,zzzz280","false","","zzzzz91,zzzz280"
85.42,"48","21.0","","zzzzz91,zzzz278","false","","zzzzz91,zzzz278"
93.88,"49","24.0","","zzzzz91,zzzz526","false","","zzzzz91,zzzz526"
93.88,"49","24.0","","zzzzz91,zzzz744","false","","zzzzz91,zzzz744"
93.88,"49","24.0","","zzzzz91,zzzz663","false","","zzzzz91,zzzz663"
93.88,"49","24.0","","zzzzz91,zzzz538","false","","zzzzz91,zzzz538"
93.88,"49","24.0","","zzzzz91,zzzz393","false","","zzzzz91,zzzz393"
93.88,"49","24.0","","zzzzz91,zzzz381","false","","zzzzz91,zzzz381"
93.88,"49","24.0","","zzzzz91,zzzz353","false","","zzzzz91,zzzz353"
93.88,"49","24.0","","zzzzz91,zzzz173","false","","zzzzz91,zzzz173"
93.88,"49","24.0","","zzzzz91,zzzzzz9","false","","zzzzz91,zzzzzz9"
93.88,"49","24.0","","zzzzz91,zzzz466","false","","zzzzz91,zzzz466"
95.92,"49","24.0","","zzzzz91,zzzzzz7","false","","zzzzz91,zzzzzz7"
95.92,"49","24.0","","zzzzz91,zzzz680","false","","zzzzz91,zzzz680"
95.92,"49","24.0","","zzzzz91,zzzz468","false","","zzzzz91,zzzz468"
95.92,"49","24.0","","zzzzz91,zzzz289","false","","zzzzz91,zzzz289"
95.92,"49","24.0","","zzzzz91,zzzz255","false","","zzzzz91,zzzz255"
97.96,"49","25.0","","zzzzz91,zzzzz10","false","","zzzzz91,zzzzz10"
98.0,"50","26.0","","zzzzz90,zzzzz21","false","","zzzzz90,zzzzz21"
98.0,"50","26.0","","zzzzz90,zzzz639","false","","zzzzz90,zzzz639"
98.0,"50","26.0","","zzzzz90,zzzz579","false","","zzzzz90,zzzz579"
98.0,"50","26.0","","zzzzz90,zzzz522","false","","zzzzz90,zzzz522"
98.0,"50","26.0","","zzzzz90,zzzz419","false","","zzzzz90,zzzz419"
98.0,"50","26.0","","zzzzz90,zzzz183","false","","zzzzz90,zzzz183"
87.5,"48","22.0","","zzzzz89,zzzz280","false","","zzzzz89,zzzz280"
87.5,"48","22.0","","zzzzz89,zzzz278","false","","zzzzz89,zzzz278"
95.92,"49","24.0","","zzzzz89,zzzz526","false","","zzzzz89,zzzz526"
95.92,"49","24.0","","zzzzz89,zzzz744","false","","zzzzz89,zzzz744"
95.92,"49","24.0","","zzzzz89,zzzz663","false","","zzzzz89,zzzz663"
95.92,"49","24.0","","zzzzz89,zzzz538","false","","zzzzz89,zzzz538"
95.92,"49","24.0","","zzzzz89,zzzz393","false","","zzzzz89,zzzz393"
95.92,"49","24.0","","zzzzz89,zzzz381","false","","zzzzz89,zzzz381"
95.92,"49","24.0","","zzzzz89,zzzz353","false","","zzzzz89,zzzz353"
95.92,"49","24.0","","zzzzz89,zzzz173","false","","zzzzz89,zzzz173"
95.92,"49","24.0","","zzzzz89,zzzzzz9","false","","zzzzz89,zzzzzz9"
95.92,"49","24.0","","zzzzz89,zzzz466","false","","zzzzz89,zzzz466"
97.96,"49","25.0","","zzzzz89,zzzzz93","false","","zzzzz89,zzzzz93"
97.96,"49","25.0","","zzzzz89,zzzzz64","false","","zzzzz89,zzzzz64"
97.96,"49","25.0","","zzzzz89,zzzzz59","false","","zzzzz89,zzzzz59"
97.96,"49","25.0","","zzzzz89,zzzzz57","false","","zzzzz89,zzzzz57"
97.96,"49","25.0","","zzzzz89,zzzzz36","false","","zzzzz89,zzzzz36"
97.96,"49","25.0","","zzzzz89,zzzzz17","false","","zzzzz89,zzzzz17"
97.96,"49","25.0","","zzzzz89,zzzzz13","false","","zzzzz89,zzzzz13"
97.96,"49","25.0","","zzzzz89,zzzz731","false","","zzzzz89,zzzz731"
97.96,"49","25.0","","zzzzz89,zzzz724","false","","zzzzz89,zzzz724"
97.96,"49","25.0","","zzzzz89,zzzz712","false","","zzzzz89,zzzz712"
97.96,"49","25.0","","zzzzz89,zzzz706","false","","zzzzz89,zzzz706"
97.96,"49","25.0","","zzzzz89,zzzz689","false","","zzzzz89,zzzz689"
97.96,"49","25.0","","zzzzz89,zzzz678","false","","zzzzz89,zzzz678"
97.96,"49","25.0","","zzzzz89,zzzz666","false","","zzzzz89,zzzz666"
97.96,"49","25.0","","zzzzz89,zzzz652","false","","zzzzz89,zzzz652"
97.96,"49","25.0","","zzzzz89,zzzz637","false","","zzzzz89,zzzz637"
97.96,"49","25.0","","zzzzz89,zzzz622","false","","zzzzz89,zzzz622"
97.96,"49","25.0","","zzzzz89,zzzz614","false","","zzzzz89,zzzz614"
97.96,"49","25.0","","zzzzz89,zzzz609","false","","zzzzz89,zzzz609"
97.96,"49","25.0","","zzzzz89,zzzz583","false","","zzzzz89,zzzz583"
97.96,"49","25.0","","zzzzz89,zzzz577","false","","zzzzz89,zzzz577"
97.96,"49","25.0","","zzzzz89,zzzz570","false","","zzzzz89,zzzz570"
97.96,"49","25.0","","zzzzz89,zzzz561","false","","zzzzz89,zzzz561"
97.96,"49","25.0","","zzzzz89,zzzz553","false","","zzzzz89,zzzz553"
97.96,"49","25.0","","zzzzz89,zzzz547","false","","zzzzz89,zzzz547"
97.96,"49","25.0","","zzzzz89,zzzz527","false","","zzzzz89,zzzz527"
97.96,"49","25.0","","zzzzz89,zzzz510","false","","zzzzz89,zzzz510"
97.96,"49","25.0","","zzzzz89,zzzz499","false","","zzzzz89,zzzz499"
97.96,"49","25.0","","zzzzz89,zzzz436","false","","zzzzz89,zzzz436"
97.96,"49","25.0","","zzzzz89,zzzz431","false","","zzzzz89,zzzz431"
97.96,"49","25.0","","zzzzz89,zzzz423","false","","zzzzz89,zzzz423"
97.96,"49","25.0","","zzzzz89,zzzz408","false","","zzzzz89,zzzz408"
97.96,"49","25.0","","zzzzz89,zzzz362","false","","zzzzz89,zzzz362"
97.96,"49","25.0","","zzzzz89,zzzz318","false","","zzzzz89,zzzz318"
97.96,"49","25.0","","zzzzz89,zzzz308","false","","zzzzz89,zzzz308"
97.96,"49","25.0","","zzzzz89,zzzz297","false","","zzzzz89,zzzz297"
97.96,"49","25.0","","zzzzz89,zzzz291","false","","zzzzz89,zzzz291"
97.96,"49","25.0","","zzzzz89,zzzz284","false","","zzzzz89,zzzz284"
97.96,"49","25.0","","zzzzz89,zzzz261","false","","zzzzz89,zzzz261"
97.96,"49","25.0","","zzzzz89,zzzz257","false","","zzzzz89,zzzz257"
97.96,"49","25.0","","zzzzz89,zzzz239","false","","zzzzz89,zzzz239"
97.96,"49","25.0","","zzzzz89,zzzz194","false","","zzzzz89,zzzz194"
97.96,"49","25.0","","zzzzz89,zzzz179","false","","zzzzz89,zzzz179"
97.96,"49","25.0","","zzzzz89,zzzz164","false","","zzzzz89,zzzz164"
97.96,"49","25.0","","zzzzz89,zzzz149","false","","zzzzz89,zzzz149"
97.96,"49","25.0","","zzzzz89,zzzz140","false","","zzzzz89,zzzz140"
97.96,"49","25.0","","zzzzz89,zzzz123","false","","zzzzz89,zzzz123"
97.96,"49","25.0","","zzzzz89,zzzzzz7","false","","zzzzz89,zzzzzz7"
97.96,"49","25.0","","zzzzz89,zzzz680","false","","zzzzz89,zzzz680"
97.96,"49","25.0","","zzzzz89,zzzz468","false","","zzzzz89,zzzz468"
97.96,"49","25.0","","zzzzz89,zzzz289","false","","zzzzz89,zzzz289"
97.96,"49","25.0","","zzzzz89,zzzz255","false","","zzzzz89,zzzz255"
97.96,"49","25.0","","zzzzz89,zzzzz91","false","","zzzzz89,zzzzz91"
97.96,"49","25.0","","zzzzz89,zzzzz55","false","","zzzzz89,zzzzz55"
97.96,"49","25.0","","zzzzz89,zzzzz19","false","","zzzzz89,zzzzz19"
97.96,"49","25.0","","zzzzz89,zzzz581","false","","zzzzz89,zzzz581"
97.96,"49","25.0","","zzzzz89,zzzz575","false","","zzzzz89,zzzz575"
97.96,"49","25.0","","zzzzz89,zzzz567","false","","zzzzz89,zzzz567"
97.96,"49","25.0","","zzzzz89,zzzz524","false","","zzzzz89,zzzz524"
97.96,"49","25.0","","zzzzz89,zzzz513","false","","zzzzz89,zzzz513"
97.96,"49","25.0","","zzzzz89,zzzz421","false","","zzzzz89,zzzz421"
97.96,"49","25.0","","zzzzz89,zzzz181","false","","zzzzz89,zzzz181"
97.96,"49","25.0","","zzzzz89,zzzz166","false","","zzzzz89,zzzz166"
97.96,"49","25.0","","zzzzz89,zzzz735","false","","zzzzz89,zzzz735"
97.96,"49","25.0","","zzzzz89,zzzz733","false","","zzzzz89,zzzz733"
97.96,"49","25.0","","zzzzz89,zzzz564","false","","zzzzz89,zzzz564"
97.96,"49","25.0","","zzzzz89,zzzz563","false","","zzzzz89,zzzz563"
97.96,"49","25.0","","zzzzz89,zzzz557","false","","zzzzz89,zzzz557"
97.96,"49","25.0","","zzzzz89,zzzz556","false","","zzzzz89,zzzz556"
97.96,"49","25.0","","zzzzz89,zzzz555","false","","zzzzz89,zzzz555"
97.96,"49","25.0","","zzzzz89,zzzz531","false","","zzzzz89,zzzz531"
97.96,"49","25.0","","zzzzz89,zzzz529","false","","zzzzz89,zzzz529"
97.96,"49","25.0","","zzzzz89,zzzz429","false","","zzzzz89,zzzz429"
97.96,"49","25.0","","zzzzz89,zzzz428","false","","zzzzz89,zzzz428"
97.96,"49","25.0","","zzzzz89,zzzz321","false","","zzzzz89,zzzz321"
97.96,"49","25.0","","zzzzz89,zzzz320","false","","zzzzz89,zzzz320"
97.96,"49","25.0","","zzzzz89,zzzz285","false","","zzzzz89,zzzz285"
97.96,"49","25.0","","zzzzz89,zzzz282","false","","zzzzz89,zzzz282"
97.96,"49","25.0","","zzzzz89,zzzz192","false","","zzzzz89,zzzz192"
97.96,"49","25.0","","zzzzz89,zzzz190","false","","zzzzz89,zzzz190"
97.96,"49","25.0","","zzzzz89,zzzz138","false","","zzzzz89,zzzz138"
97.96,"49","25.0","","zzzzz89,zzzz137","false","","zzzzz89,zzzz137"
97.96,"49","25.0","","zzzzz89,zzzz121","false","","zzzzz89,zzzz121"
97.96,"49","25.0","","zzzzz89,zzzzz10","false","","zzzzz89,zzzzz10"
100.0,"49","26.0","","zzzzz89,zzzzzz5","false","","zzzzz89,zzzzzz5"
100.0,"49","26.0","","zzzzz89,zzzzzz4","false","","zzzzz89,zzzzzz4"
84.0,"50","22.0","","zzzzz88,zzzz453","false","","zzzzz88,zzzz453"
100.0,"50","26.0","","zzzzz88,zzzzzz3","false","","zzzzz88,zzzzzz3"
100.0,"50","26.0","","zzzzz88,zzzzzz1","false","","zzzzz88,zzzzzz1"
84.0,"50","22.0","","zzzzz86,zzzz453","false","","zzzzz86,zzzz453"
100.0,"50","26.0","","zzzzz86,zzzzzz3","false","","zzzzz86,zzzzzz3"
100.0,"50","26.0","","zzzzz86,zzzzzz1","false","","zzzzz86,zzzzzz1"
100.0,"50","26.0","","zzzzz86,zzzzz88","false","","zzzzz86,zzzzz88"
94.0,"50","26.0","","zzzzz85,zzzzz33","false","","zzzzz85,zzzzz33"
94.0,"50","26.0","","zzzzz85,zzzz714","false","","zzzzz85,zzzz714"
94.0,"50","26.0","","zzzzz85,zzzz451","false","","zzzzz85,zzzz451"
94.0,"50","26.0","","zzzzz85,zzzz313","false","","zzzzz85,zzzz313"
94.0,"50","26.0","","zzzzz85,zzzz186","false","","zzzzz85,zzzz186"
94.0,"50","26.0","","zzzzz85,zzzz185","false","","zzzzz85,zzzz185"
100.0,"50","26.0","","zzzzz85,zzzzz99","false","","zzzzz85,zzzzz99"
100.0,"50","26.0","","zzzzz85,zzzzz98","false","","zzzzz85,zzzzz98"
69.64,"56","20.0","","zzzzz84,zzzzz35","false","","zzzzz84,zzzzz35"
69.64,"56","20.0","","zzzzz84,zzzz452","false","","zzzzz84,zzzz452"
69.64,"56","20.0","","zzzzz84,zzzz401","false","","zzzzz84,zzzz401"
93.02,"43","21.0","","zzzzz84,zzzz587","false","","zzzzz84,zzzz587"
78.57,"56","23.0","","zzzzz84,zzzzz71","false","","zzzzz84,zzzzz71"
94.64,"56","27.0","","zzzzz84,zzzz617","false","","zzzzz84,zzzz617"
84.0,"50","22.0","","zzzzz82,zzzz453","false","","zzzzz82,zzzz453"
100.0,"50","26.0","","zzzzz82,zzzzzz3","false","","zzzzz82,zzzzzz3"
100.0,"50","26.0","","zzzzz82,zzzzzz1","false","","zzzzz82,zzzzzz1"
100.0,"50","26.0","","zzzzz82,zzzzz88","false","","zzzzz82,zzzzz88"
100.0,"50","26.0","","zzzzz82,zzzzz86","false","","zzzzz82,zzzzz86"
86.79,"53","24.0","","zzzzz79,zzzz690","false","","zzzzz79,zzzz690"
86.79,"53","24.0","","zzzzz79,zzzz548","false","","zzzzz79,zzzz548"
86.79,"53","24.0","","zzzzz79,zzzz535","false","","zzzzz79,zzzz535"
86.79,"53","24.0","","zzzzz79,zzzz533","false","","zzzzz79,zzzz533"
86.79,"53","24.0","","zzzzz79,zzzz446","false","","zzzzz79,zzzz446"
86.79,"53","24.0","","zzzzz79,zzzz474","false","","zzzzz79,zzzz474"
88.68,"53","25.0","","zzzzz79,zzzz314","false","","zzzzz79,zzzz314"
98.11,"53","26.0","","zzzzz79,zzzz492","false","","zzzzz79,zzzz492"
98.11,"53","26.0","","zzzzz79,zzzz358","false","","zzzzz79,zzzz358"
98.11,"53","26.0","","zzzzz79,zzzz323","false","","zzzzz79,zzzz323"
98.11,"53","26.0","","zzzzz79,zzzz275","false","","zzzzz79,zzzz275"
94.0,"50","26.0","","zzzzz77,zzzzz33","false","","zzzzz77,zzzzz33"
94.0,"50","26.0","","zzzzz77,zzzz714","false","","zzzzz77,zzzz714"
94.0,"50","26.0","","zzzzz77,zzzz451","false","","zzzzz77,zzzz451"
94.0,"50","26.0","","zzzzz77,zzzz313","false","","zzzzz77,zzzz313"
94.0,"50","26.0","","zzzzz77,zzzz186","false","","zzzzz77,zzzz186"
94.0,"50","26.0","","zzzzz77,zzzz185","false","","zzzzz77,zzzz185"
100.0,"50","26.0","","zzzzz77,zzzzz99","false","","zzzzz77,zzzzz99"
100.0,"50","26.0","","zzzzz77,zzzzz98","false","","zzzzz77,zzzzz98"
100.0,"50","26.0","","zzzzz77,zzzzz85","false","","zzzzz77,zzzzz85"
84.0,"50","22.0","","zzzzz76,zzzz453","false","","zzzzz76,zzzz453"
100.0,"50","26.0","","zzzzz76,zzzzzz3","false","","zzzzz76,zzzzzz3"
100.0,"50","26.0","","zzzzz76,zzzzzz1","false","","zzzzz76,zzzzzz1"
100.0,"50","26.0","","zzzzz76,zzzzz88","false","","zzzzz76,zzzzz88"
100.0,"50","26.0","","zzzzz76,zzzzz86","false","","zzzzz76,zzzzz86"
100.0,"50","26.0","","zzzzz76,zzzzz82","false","","zzzzz76,zzzzz82"
84.38,"64","26.0","","zzzzz75,zzzz384","false","","zzzzz75,zzzz384"
84.38,"64","26.0","","zzzzz75,zzzz242","false","","zzzzz75,zzzz242"
84.0,"50","22.0","","zzzzz74,zzzz453","false","","zzzzz74,zzzz453"
100.0,"50","26.0","","zzzzz74,zzzzzz3","false","","zzzzz74,zzzzzz3"
100.0,"50","26.0","","zzzzz74,zzzzzz1","false","","zzzzz74,zzzzzz1"
100.0,"50","26.0","","zzzzz74,zzzzz88","false","","zzzzz74,zzzzz88"
100.0,"50","26.0","","zzzzz74,zzzzz86","false","","zzzzz74,zzzzz86"
100.0,"50","26.0","","zzzzz74,zzzzz82","false","","zzzzz74,zzzzz82"
100.0,"50","26.0","","zzzzz74,zzzzz76","false","","zzzzz74,zzzzz76"
84.0,"50","22.0","","zzzzz72,zzzz453","false","","zzzzz72,zzzz453"
100.0,"50","26.0","","zzzzz72,zzzzzz3","false","","zzzzz72,zzzzzz3"
100.0,"50","26.0","","zzzzz72,zzzzzz1","false","","zzzzz72,zzzzzz1"
100.0,"50","26.0","","zzzzz72,zzzzz88","false","","zzzzz72,zzzzz88"
100.0,"50","26.0","","zzzzz72,zzzzz86","false","","zzzzz72,zzzzz86"
100.0,"50","26.0","","zzzzz72,zzzzz82","false","","zzzzz72,zzzzz82"
100.0,"50","26.0","","zzzzz72,zzzzz76","false","","zzzzz72,zzzzz76"
100.0,"50","26.0","","zzzzz72,zzzzz74","false","","zzzzz72,zzzzz74"
91.67,"48","23.0","","zzzzz70,zzzzz25","false","","zzzzz70,zzzzz25"
97.92,"48","24.0","","zzzzz70,zzzzz87","false","","zzzzz70,zzzzz87"
84.0,"50","22.0","","zzzzz68,zzzz453","false","","zzzzz68,zzzz453"
100.0,"50","26.0","","zzzzz68,zzzzzz3","false","","zzzzz68,zzzzzz3"
100.0,"50","26.0","","zzzzz68,zzzzzz1","false","","zzzzz68,zzzzzz1"
100.0,"50","26.0","","zzzzz68,zzzzz88","false","","zzzzz68,zzzzz88"
100.0,"50","26.0","","zzzzz68,zzzzz86","false","","zzzzz68,zzzzz86"
100.0,"50","26.0","","zzzzz68,zzzzz82","false","","zzzzz68,zzzzz82"
100.0,"50","26.0","","zzzzz68,zzzzz76","false","","zzzzz68,zzzzz76"
100.0,"50","26.0","","zzzzz68,zzzzz74","false","","zzzzz68,zzzzz74"
100.0,"50","26.0","","zzzzz68,zzzzz72","false","","zzzzz68,zzzzz72"
98.0,"50","26.0","","zzzzz67,zzzzz21","false","","zzzzz67,zzzzz21"
98.0,"50","26.0","","zzzzz67,zzzz639","false","","zzzzz67,zzzz639"
98.0,"50","26.0","","zzzzz67,zzzz579","false","","zzzzz67,zzzz579"
98.0,"50","26.0","","zzzzz67,zzzz522","false","","zzzzz67,zzzz522"
98.0,"50","26.0","","zzzzz67,zzzz419","false","","zzzzz67,zzzz419"
98.0,"50","26.0","","zzzzz67,zzzz183","false","","zzzzz67,zzzz183"
100.0,"50","26.0","","zzzzz67,zzzzz90","false","","zzzzz67,zzzzz90"
87.5,"48","22.0","","zzzzz66,zzzz280","false","","zzzzz66,zzzz280"
87.5,"48","22.0","","zzzzz66,zzzz278","false","","zzzzz66,zzzz278"
95.92,"49","24.0","","zzzzz66,zzzz526","false","","zzzzz66,zzzz526"
95.92,"49","24.0","","zzzzz66,zzzz744","false","","zzzzz66,zzzz744"
95.92,"49","24.0","","zzzzz66,zzzz663","false","","zzzzz66,zzzz663"
95.92,"49","24.0","","zzzzz66,zzzz538","false","","zzzzz66,zzzz538"
95.92,"49","24.0","","zzzzz66,zzzz393","false","","zzzzz66,zzzz393"
95.92,"49","24.0","","zzzzz66,zzzz381","false","","zzzzz66,zzzz381"
95.92,"49","24.0","","zzzzz66,zzzz353","false","","zzzzz66,zzzz353"
95.92,"49","24.0","","zzzzz66,zzzz173","false","","zzzzz66,zzzz173"
95.92,"49","24.0","","zzzzz66,zzzzzz9","false","","zzzzz66,zzzzzz9"
95.92,"49","24.0","","zzzzz66,zzzz466","false","","zzzzz66,zzzz466"
97.96,"49","25.0","","zzzzz66,zzzzz93","false","","zzzzz66,zzzzz93"
97.96,"49","25.0","","zzzzz66,zzzzz64","false","","zzzzz66,zzzzz64"
97.96,"49","25.0","","zzzzz66,zzzzz59","false","","zzzzz66,zzzzz59"
97.96,"49","25.0","","zzzzz66,zzzzz57","false","","zzzzz66,zzzzz57"
97.96,"49","25.0","","zzzzz66,zzzzz36","false","","zzzzz66,zzzzz36"
97.96,"49","25.0","","zzzzz66,zzzzz17","false","","zzzzz66,zzzzz17"
97.96,"49","25.0","","zzzzz66,zzzzz13","false","","zzzzz66,zzzzz13"
97.96,"49","25.0","","zzzzz66,zzzz731","false","","zzzzz66,zzzz731"
97.96,"49","25.0","","zzzzz66,zzzz724","false","","zzzzz66,zzzz724"
97.96,"49","25.0","","zzzzz66,zzzz712","false","","zzzzz66,zzzz712"
97.96,"49","25.0","","zzzzz66,zzzz706","false","","zzzzz66,zzzz706"
97.96,"49","25.0","","zzzzz66,zzzz689","false","","zzzzz66,zzzz689"
97.96,"49","25.0","","zzzzz66,zzzz678","false","","zzzzz66,zzzz678"
97.96,"49","25.0","","zzzzz66,zzzz666","false","","zzzzz66,zzzz666"
97.96,"49","25.0","","zzzzz66,zzzz652","false","","zzzzz66,zzzz652"
97.96,"49","25.0","","zzzzz66,zzzz637","false","","zzzzz66,zzzz637"
97.96,"49","25.0","","zzzzz66,zzzz622","false","","zzzzz66,zzzz622"
97.96,"49","25.0","","zzzzz66,zzzz614","false","","zzzzz66,zzzz614"
97.96,"49","25.0","","zzzzz66,zzzz609","false","","zzzzz66,zzzz609"
97.96,"49","25.0","","zzzzz66,zzzz583","false","","zzzzz66,zzzz583"
97.96,"49","25.0","","zzzzz66,zzzz577","false","","zzzzz66,zzzz577"
97.96,"49","25.0","","zzzzz66,zzzz570","false","","zzzzz66,zzzz570"
97.96,"49","25.0","","zzzzz66,zzzz561","false","","zzzzz66,zzzz561"
97.96,"49","25.0","","zzzzz66,zzzz553","false","","zzzzz66,zzzz553"
97.96,"49","25.0","","zzzzz66,zzzz547","false","","zzzzz66,zzzz547"
97.96,"49","25.0","","zzzzz66,zzzz527","false","","zzzzz66,zzzz527"
97.96,"49","25.0","","zzzzz66,zzzz510","false","","zzzzz66,zzzz510"
97.96,"49","25.0","","zzzzz66,zzzz499","false","","zzzzz66,zzzz499"
97.96,"49","25.0","","zzzzz66,zzzz436","false","","zzzzz66,zzzz436"
97.96,"49","25.0","","zzzzz66,zzzz431","false","","zzzzz66,zzzz431"
97.96,"49","25.0","","zzzzz66,zzzz423","false","","zzzzz66,zzzz423"
97.96,"49","25.0","","zzzzz66,zzzz408","false","","zzzzz66,zzzz408"
97.96,"49","25.0","","zzzzz66,zzzz362","false","","zzzzz66,zzzz362"
97.96,"49","25.0","","zzzzz66,zzzz318","false","","zzzzz66,zzzz318"
97.96,"49","25.0","","zzzzz66,zzzz308","false","","zzzzz66,zzzz308"
97.96,"49","25.0","","zzzzz66,zzzz297","false","","zzzzz66,zzzz297"
97.96,"49","25.0","","zzzzz66,zzzz291","false","","zzzzz66,zzzz291"
97.96,"49","25.0","","zzzzz66,zzzz284","false","","zzzzz66,zzzz284"
97.96,"49","25.0","","zzzzz66,zzzz261","false","","zzzzz66,zzzz261"
97.96,"49","25.0","","zzzzz66,zzzz257","false","","zzzzz66,zzzz257"
97.96,"49","25.0","","zzzzz66,zzzz239","false","","zzzzz66,zzzz239"
97.96,"49","25.0","","zzzzz66,zzzz194","false","","zzzzz66,zzzz194"
97.96,"49","25.0","","zzzzz66,zzzz179","false","","zzzzz66,zzzz179"
97.96,"49","25.0","","zzzzz66,zzzz164","false","","zzzzz66,zzzz164"
97.96,"49","25.0","","zzzzz66,zzzz149","false","","zzzzz66,zzzz149"
97.96,"49","25.0","","zzzzz66,zzzz140","false","","zzzzz66,zzzz140"
97.96,"49","25.0","","zzzzz66,zzzz123","false","","zzzzz66,zzzz123"
97.96,"49","25.0","","zzzzz66,zzzzzz7","false","","zzzzz66,zzzzzz7"
97.96,"49","25.0","","zzzzz66,zzzz680","false","","zzzzz66,zzzz680"
97.96,"49","25.0","","zzzzz66,zzzz468","false","","zzzzz66,zzzz468"
97.96,"49","25.0","","zzzzz66,zzzz289","false","","zzzzz66,zzzz289"
97.96,"49","25.0","","zzzzz66,zzzz255","false","","zzzzz66,zzzz255"
97.96,"49","25.0","","zzzzz66,zzzzz91","false","","zzzzz66,zzzzz91"
97.96,"49","25.0","","zzzzz66,zzzzz55","false","","zzzzz66,zzzzz55"
97.96,"49","25.0","","zzzzz66,zzzzz19","false","","zzzzz66,zzzzz19"
97.96,"49","25.0","","zzzzz66,zzzz581","false","","zzzzz66,zzzz581"
97.96,"49","25.0","","zzzzz66,zzzz575","false","","zzzzz66,zzzz575"
97.96,"49","25.0","","zzzzz66,zzzz567","false","","zzzzz66,zzzz567"
97.96,"49","25.0","","zzzzz66,zzzz524","false","","zzzzz66,zzzz524"
97.96,"49","25.0","","zzzzz66,zzzz513","false","","zzzzz66,zzzz513"
97.96,"49","25.0","","zzzzz66,zzzz421","false","","zzzzz66,zzzz421"
97.96,"49","25.0","","zzzzz66,zzzz181","false","","zzzzz66,zzzz181"
97.96,"49","25.0","","zzzzz66,zzzz166","false","","zzzzz66,zzzz166"
97.96,"49","25.0","","zzzzz66,zzzz735","false","","zzzzz66,zzzz735"
97.96,"49","25.0","","zzzzz66,zzzz733","false","","zzzzz66,zzzz733"
97.96,"49","25.0","","zzzzz66,zzzz564","false","","zzzzz66,zzzz564"
97.96,"49","25.0","","zzzzz66,zzzz563","false","","zzzzz66,zzzz563"
97.96,"49","25.0","","zzzzz66,zzzz557","false","","zzzzz66,zzzz557"
97.96,"49","25.0","","zzzzz66,zzzz556","false","","zzzzz66,zzzz556"
97.96,"49","25.0","","zzzzz66,zzzz555","false","","zzzzz66,zzzz555"
97.96,"49","25.0","","zzzzz66,zzzz531","false","","zzzzz66,zzzz531"
97.96,"49","25.0","","zzzzz66,zzzz529","false","","zzzzz66,zzzz529"
97.96,"49","25.0","","zzzzz66,zzzz429","false","","zzzzz66,zzzz429"
97.96,"49","25.0","","zzzzz66,zzzz428","false","","zzzzz66,zzzz428"
97.96,"49","25.0","","zzzzz66,zzzz321","false","","zzzzz66,zzzz321"
97.96,"49","25.0","","zzzzz66,zzzz320","false","","zzzzz66,zzzz320"
97.96,"49","25.0","","zzzzz66,zzzz285","false","","zzzzz66,zzzz285"
97.96,"49","25.0","","zzzzz66,zzzz282","false","","zzzzz66,zzzz282"
97.96,"49","25.0","","zzzzz66,zzzz192","false","","zzzzz66,zzzz192"
97.96,"49","25.0","","zzzzz66,zzzz190","false","","zzzzz66,zzzz190"
97.96,"49","25.0","","zzzzz66,zzzz138","false","","zzzzz66,zzzz138"
97.96,"49","25.0","","zzzzz66,zzzz137","false","","zzzzz66,zzzz137"
97.96,"49","25.0","","zzzzz66,zzzz121","false","","zzzzz66,zzzz121"
97.96,"49","25.0","","zzzzz66,zzzzz10","false","","zzzzz66,zzzzz10"
100.0,"49","26.0","","zzzzz66,zzzzzz5","false","","zzzzz66,zzzzzz5"
100.0,"49","26.0","","zzzzz66,zzzzzz4","false","","zzzzz66,zzzzzz4"
100.0,"49","26.0","","zzzzz66,zzzzz89","false","","zzzzz66,zzzzz89"
89.58,"48","23.0","","zzzzz65,zzzzzz8","false","","zzzzz65,zzzzzz8"
89.58,"48","23.0","","zzzzz65,zzzz467","false","","zzzzz65,zzzz467"
91.67,"48","23.0","","zzzzz65,zzzz725","false","","zzzzz65,zzzz725"
91.67,"48","23.0","","zzzzz65,zzzz679","false","","zzzzz65,zzzz679"
91.67,"48","23.0","","zzzzz65,zzzz656","false","","zzzzz65,zzzz656"
91.67,"48","23.0","","zzzzz65,zzzz290","false","","zzzzz65,zzzz290"
91.67,"48","23.0","","zzzzz65,zzzz256","false","","zzzzz65,zzzz256"
91.84,"49","23.0","","zzzzz65,zzzzz12","false","","zzzzz65,zzzzz12"
91.84,"49","23.0","","zzzzz65,zzzz409","false","","zzzzz65,zzzz409"
93.88,"49","24.0","","zzzzz65,zzzz664","false","","zzzzz65,zzzz664"
93.88,"49","24.0","","zzzzz65,zzzz539","false","","zzzzz65,zzzz539"
93.88,"49","24.0","","zzzzz65,zzzz460","false","","zzzzz65,zzzz460"
93.88,"49","24.0","","zzzzz65,zzzz354","false","","zzzzz65,zzzz354"
91.84,"49","24.0","","zzzzz65,zzzz651","false","","zzzzz65,zzzz651"
91.84,"49","24.0","","zzzzz65,zzzz307","false","","zzzzz65,zzzz307"
93.88,"49","24.0","","zzzzz65,zzzz745","false","","zzzzz65,zzzz745"
93.88,"49","24.0","","zzzzz65,zzzz394","false","","zzzzz65,zzzz394"
93.88,"49","24.0","","zzzzz65,zzzz382","false","","zzzzz65,zzzz382"
93.88,"49","24.0","","zzzzz65,zzzz172","false","","zzzzz65,zzzz172"
93.88,"49","24.0","","zzzzz65,zzzz667","false","","zzzzz65,zzzz667"
93.88,"49","24.0","","zzzzz65,zzzz610","false","","zzzzz65,zzzz610"
95.92,"49","24.0","","zzzzz65,zzzzz37","false","","zzzzz65,zzzzz37"
95.92,"49","24.0","","zzzzz65,zzzz711","false","","zzzzz65,zzzz711"
95.92,"49","24.0","","zzzzz65,zzzz688","false","","zzzzz65,zzzz688"
95.92,"49","24.0","","zzzzz65,zzzz546","false","","zzzzz65,zzzz546"
95.92,"49","24.0","","zzzzz65,zzzz262","false","","zzzzz65,zzzz262"
95.92,"49","24.0","","zzzzz65,zzzz148","false","","zzzzz65,zzzz148"
97.96,"49","25.0","","zzzzz65,zzzz296","false","","zzzzz65,zzzz296"
100.0,"49","25.0","","zzzzz65,zzzzz92","false","","zzzzz65,zzzzz92"
89.58,"48","22.0","","zzzzz64,zzzz278","false","","zzzzz64,zzzz278"
89.58,"48","22.0","","zzzzz64,zzzz280","false","","zzzzz64,zzzz280"
95.92,"49","24.0","","zzzzz64,zzzzzz7","false","","zzzzz64,zzzzzz7"
95.92,"49","24.0","","zzzzz64,zzzz680","false","","zzzzz64,zzzz680"
95.92,"49","24.0","","zzzzz64,zzzz468","false","","zzzzz64,zzzz468"
95.92,"49","24.0","","zzzzz64,zzzz289","false","","zzzzz64,zzzz289"
95.92,"49","24.0","","zzzzz64,zzzz255","false","","zzzzz64,zzzz255"
95.92,"49","24.0","","zzzzz64,zzzzz91","false","","zzzzz64,zzzzz91"
95.92,"49","24.0","","zzzzz64,zzzzz55","false","","zzzzz64,zzzzz55"
95.92,"49","24.0","","zzzzz64,zzzzz19","false","","zzzzz64,zzzzz19"
95.92,"49","24.0","","zzzzz64,zzzz581","false","","zzzzz64,zzzz581"
95.92,"49","24.0","","zzzzz64,zzzz575","false","","zzzzz64,zzzz575"
95.92,"49","24.0","","zzzzz64,zzzz567","false","","zzzzz64,zzzz567"
95.92,"49","24.0","","zzzzz64,zzzz524","false","","zzzzz64,zzzz524"
95.92,"49","24.0","","zzzzz64,zzzz513","false","","zzzzz64,zzzz513"
95.92,"49","24.0","","zzzzz64,zzzz421","false","","zzzzz64,zzzz421"
95.92,"49","24.0","","zzzzz64,zzzz181","false","","zzzzz64,zzzz181"
95.92,"49","24.0","","zzzzz64,zzzz166","false","","zzzzz64,zzzz166"
95.92,"49","24.0","","zzzzz64,zzzzz10","false","","zzzzz64,zzzzz10"
97.96,"49","25.0","","zzzzz64,zzzz526","false","","zzzzz64,zzzz526"
97.96,"49","25.0","","zzzzz64,zzzzzz9","false","","zzzzz64,zzzzzz9"
97.96,"49","25.0","","zzzzz64,zzzz466","false","","zzzzz64,zzzz466"
97.96,"49","25.0","","zzzzz64,zzzz744","false","","zzzzz64,zzzz744"
97.96,"49","25.0","","zzzzz64,zzzz663","false","","zzzzz64,zzzz663"
97.96,"49","25.0","","zzzzz64,zzzz538","false","","zzzzz64,zzzz538"
97.96,"49","25.0","","zzzzz64,zzzz393","false","","zzzzz64,zzzz393"
97.96,"49","25.0","","zzzzz64,zzzz381","false","","zzzzz64,zzzz381"
97.96,"49","25.0","","zzzzz64,zzzz353","false","","zzzzz64,zzzz353"
97.96,"49","25.0","","zzzzz64,zzzz173","false","","zzzzz64,zzzz173"
100.0,"49","25.0","","zzzzz64,zzzzz93","false","","zzzzz64,zzzzz93"
87.5,"48","21.0","","zzzzz63,zzzzz91","false","","zzzzz63,zzzzz91"
87.5,"48","21.0","","zzzzz63,zzzzz55","false","","zzzzz63,zzzzz55"
87.5,"48","21.0","","zzzzz63,zzzzz19","false","","zzzzz63,zzzzz19"
87.5,"48","21.0","","zzzzz63,zzzz581","false","","zzzzz63,zzzz581"
87.5,"48","21.0","","zzzzz63,zzzz575","false","","zzzzz63,zzzz575"
87.5,"48","21.0","","zzzzz63,zzzz567","false","","zzzzz63,zzzz567"
87.5,"48","21.0","","zzzzz63,zzzz524","false","","zzzzz63,zzzz524"
87.5,"48","21.0","","zzzzz63,zzzz513","false","","zzzzz63,zzzz513"
87.5,"48","21.0","","zzzzz63,zzzz421","false","","zzzzz63,zzzz421"
87.5,"48","21.0","","zzzzz63,zzzz181","false","","zzzzz63,zzzz181"
87.5,"48","21.0","","zzzzz63,zzzz166","false","","zzzzz63,zzzz166"
87.5,"48","21.0","","zzzzz63,zzzzzz7","false","","zzzzz63,zzzzzz7"
87.5,"48","21.0","","zzzzz63,zzzz680","false","","zzzzz63,zzzz680"
87.5,"48","21.0","","zzzzz63,zzzz468","false","","zzzzz63,zzzz468"
87.5,"48","21.0","","zzzzz63,zzzz289","false","","zzzzz63,zzzz289"
87.5,"48","21.0","","zzzzz63,zzzz255","false","","zzzzz63,zzzz255"
87.5,"48","22.0","","zzzzz63,zzzzz10","false","","zzzzz63,zzzzz10"
89.58,"48","22.0","","zzzzz63,zzzz526","false","","zzzzz63,zzzz526"
89.58,"48","22.0","","zzzzz63,zzzzzz5","false","","zzzzz63,zzzzzz5"
89.58,"48","22.0","","zzzzz63,zzzzzz4","false","","zzzzz63,zzzzzz4"
89.58,"48","22.0","","zzzzz63,zzzzz89","false","","zzzzz63,zzzzz89"
89.58,"48","22.0","","zzzzz63,zzzzz66","false","","zzzzz63,zzzzz66"
89.58,"48","22.0","","zzzzz63,zzzzz54","false","","zzzzz63,zzzzz54"
89.58,"48","22.0","","zzzzz63,zzzzz52","false","","zzzzz63,zzzzz52"
89.58,"48","22.0","","zzzzz63,zzzzz40","false","","zzzzz63,zzzzz40"
89.58,"48","22.0","","zzzzz63,zzzzz38","false","","zzzzz63,zzzzz38"
89.58,"48","22.0","","zzzzz63,zzzzz22","false","","zzzzz63,zzzzz22"
89.58,"48","22.0","","zzzzz63,zzzzz20","false","","zzzzz63,zzzzz20"
89.58,"48","22.0","","zzzzz63,zzzzz11","false","","zzzzz63,zzzzz11"
89.58,"48","22.0","","zzzzz63,zzzz746","false","","zzzzz63,zzzz746"
89.58,"48","22.0","","zzzzz63,zzzz736","false","","zzzzz63,zzzz736"
89.58,"48","22.0","","zzzzz63,zzzz734","false","","zzzzz63,zzzz734"
89.58,"48","22.0","","zzzzz63,zzzz729","false","","zzzzz63,zzzz729"
89.58,"48","22.0","","zzzzz63,zzzz728","false","","zzzzz63,zzzz728"
89.58,"48","22.0","","zzzzz63,zzzz726","false","","zzzzz63,zzzz726"
89.58,"48","22.0","","zzzzz63,zzzz710","false","","zzzzz63,zzzz710"
89.58,"48","22.0","","zzzzz63,zzzz708","false","","zzzzz63,zzzz708"
89.58,"48","22.0","","zzzzz63,zzzz687","false","","zzzzz63,zzzz687"
89.58,"48","22.0","","zzzzz63,zzzz685","false","","zzzzz63,zzzz685"
89.58,"48","22.0","","zzzzz63,zzzz682","false","","zzzzz63,zzzz682"
89.58,"48","22.0","","zzzzz63,zzzz670","false","","zzzzz63,zzzz670"
89.58,"48","22.0","","zzzzz63,zzzz668","false","","zzzzz63,zzzz668"
89.58,"48","22.0","","zzzzz63,zzzz665","false","","zzzzz63,zzzz665"
89.58,"48","22.0","","zzzzz63,zzzz650","false","","zzzzz63,zzzz650"
89.58,"48","22.0","","zzzzz63,zzzz649","false","","zzzzz63,zzzz649"
89.58,"48","22.0","","zzzzz63,zzzz640","false","","zzzzz63,zzzz640"
89.58,"48","22.0","","zzzzz63,zzzz638","false","","zzzzz63,zzzz638"
89.58,"48","22.0","","zzzzz63,zzzz620","false","","zzzzz63,zzzz620"
89.58,"48","22.0","","zzzzz63,zzzz613","false","","zzzzz63,zzzz613"
89.58,"48","22.0","","zzzzz63,zzzz611","false","","zzzzz63,zzzz611"
89.58,"48","22.0","","zzzzz63,zzzz606","false","","zzzzz63,zzzz606"
89.58,"48","22.0","","zzzzz63,zzzz580","false","","zzzzz63,zzzz580"
89.58,"48","22.0","","zzzzz63,zzzz578","false","","zzzzz63,zzzz578"
89.58,"48","22.0","","zzzzz63,zzzz574","false","","zzzzz63,zzzz574"
89.58,"48","22.0","","zzzzz63,zzzz572","false","","zzzzz63,zzzz572"
89.58,"48","22.0","","zzzzz63,zzzz565","false","","zzzzz63,zzzz565"
89.58,"48","22.0","","zzzzz63,zzzz558","false","","zzzzz63,zzzz558"
89.58,"48","22.0","","zzzzz63,zzzz545","false","","zzzzz63,zzzz545"
89.58,"48","22.0","","zzzzz63,zzzz543","false","","zzzzz63,zzzz543"
89.58,"48","22.0","","zzzzz63,zzzz540","false","","zzzzz63,zzzz540"
89.58,"48","22.0","","zzzzz63,zzzz532","false","","zzzzz63,zzzz532"
89.58,"48","22.0","","zzzzz63,zzzz530","false","","zzzzz63,zzzz530"
89.58,"48","22.0","","zzzzz63,zzzz523","false","","zzzzz63,zzzz523"
89.58,"48","22.0","","zzzzz63,zzzz521","false","","zzzzz63,zzzz521"
89.58,"48","22.0","","zzzzz63,zzzz514","false","","zzzzz63,zzzz514"
89.58,"48","22.0","","zzzzz63,zzzz512","false","","zzzzz63,zzzz512"
89.58,"48","22.0","","zzzzz63,zzzz498","false","","zzzzz63,zzzz498"
89.58,"48","22.0","","zzzzz63,zzzz471","false","","zzzzz63,zzzz471"
89.58,"48","22.0","","zzzzz63,zzzz470","false","","zzzzz63,zzzz470"
89.58,"48","22.0","","zzzzz63,zzzz461","false","","zzzzz63,zzzz461"
89.58,"48","22.0","","zzzzz63,zzzz438","false","","zzzzz63,zzzz438"
89.58,"48","22.0","","zzzzz63,zzzz427","false","","zzzzz63,zzzz427"
89.58,"48","22.0","","zzzzz63,zzzz420","false","","zzzzz63,zzzz420"
89.58,"48","22.0","","zzzzz63,zzzz418","false","","zzzzz63,zzzz418"
89.58,"48","22.0","","zzzzz63,zzzz413","false","","zzzzz63,zzzz413"
89.58,"48","22.0","","zzzzz63,zzzz412","false","","zzzzz63,zzzz412"
89.58,"48","22.0","","zzzzz63,zzzz410","false","","zzzzz63,zzzz410"
89.58,"48","22.0","","zzzzz63,zzzz395","false","","zzzzz63,zzzz395"
89.58,"48","22.0","","zzzzz63,zzzz383","false","","zzzzz63,zzzz383"
89.58,"48","22.0","","zzzzz63,zzzz368","false","","zzzzz63,zzzz368"
89.58,"48","22.0","","zzzzz63,zzzz367","false","","zzzzz63,zzzz367"
89.58,"48","22.0","","zzzzz63,zzzz366","false","","zzzzz63,zzzz366"
89.58,"48","22.0","","zzzzz63,zzzz365","false","","zzzzz63,zzzz365"
89.58,"48","22.0","","zzzzz63,zzzz364","false","","zzzzz63,zzzz364"
89.58,"48","22.0","","zzzzz63,zzzz322","false","","zzzzz63,zzzz322"
89.58,"48","22.0","","zzzzz63,zzzz306","false","","zzzzz63,zzzz306"
89.58,"48","22.0","","zzzzz63,zzzz305","false","","zzzzz63,zzzz305"
89.58,"48","22.0","","zzzzz63,zzzz287","false","","zzzzz63,zzzz287"
89.58,"48","22.0","","zzzzz63,zzzz286","false","","zzzzz63,zzzz286"
89.58,"48","22.0","","zzzzz63,zzzz281","false","","zzzzz63,zzzz281"
89.58,"48","22.0","","zzzzz63,zzzz265","false","","zzzzz63,zzzz265"
89.58,"48","22.0","","zzzzz63,zzzz263","false","","zzzzz63,zzzz263"
89.58,"48","22.0","","zzzzz63,zzzz254","false","","zzzzz63,zzzz254"
89.58,"48","22.0","","zzzzz63,zzzz241","false","","zzzzz63,zzzz241"
89.58,"48","22.0","","zzzzz63,zzzz191","false","","zzzzz63,zzzz191"
89.58,"48","22.0","","zzzzz63,zzzz189","false","","zzzzz63,zzzz189"
89.58,"48","22.0","","zzzzz63,zzzz184","false","","zzzzz63,zzzz184"
89.58,"48","22.0","","zzzzz63,zzzz182","false","","zzzzz63,zzzz182"
89.58,"48","22.0","","zzzzz63,zzzz175","false","","zzzzz63,zzzz175"
89.58,"48","22.0","","zzzzz63,zzzz171","false","","zzzzz63,zzzz171"
89.58,"48","22.0","","zzzzz63,zzzz169","false","","zzzzz63,zzzz169"
89.58,"48","22.0","","zzzzz63,zzzz167","false","","zzzzz63,zzzz167"
89.58,"48","22.0","","zzzzz63,zzzz147","false","","zzzzz63,zzzz147"
89.58,"48","22.0","","zzzzz63,zzzz145","false","","zzzzz63,zzzz145"
89.58,"48","22.0","","zzzzz63,zzzz136","false","","zzzzz63,zzzz136"
89.58,"48","22.0","","zzzzz63,zzzz120","false","","zzzzz63,zzzz120"
89.58,"48","22.0","","zzzzz63,zzzz744","false","","zzzzz63,zzzz744"
89.58,"48","22.0","","zzzzz63,zzzz663","false","","zzzzz63,zzzz663"
89.58,"48","22.0","","zzzzz63,zzzz538","false","","zzzzz63,zzzz538"
89.58,"48","22.0","","zzzzz63,zzzz393","false","","zzzzz63,zzzz393"
89.58,"48","22.0","","zzzzz63,zzzz381","false","","zzzzz63,zzzz381"
89.58,"48","22.0","","zzzzz63,zzzz353","false","","zzzzz63,zzzz353"
89.58,"48","22.0","","zzzzz63,zzzz173","false","","zzzzz63,zzzz173"
91.67,"48","22.0","","zzzzz63,zzzz735","false","","zzzzz63,zzzz735"
91.67,"48","22.0","","zzzzz63,zzzz733","false","","zzzzz63,zzzz733"
91.67,"48","22.0","","zzzzz63,zzzz564","false","","zzzzz63,zzzz564"
91.67,"48","22.0","","zzzzz63,zzzz563","false","","zzzzz63,zzzz563"
91.67,"48","22.0","","zzzzz63,zzzz557","false","","zzzzz63,zzzz557"
91.67,"48","22.0","","zzzzz63,zzzz556","false","","zzzzz63,zzzz556"
91.67,"48","22.0","","zzzzz63,zzzz555","false","","zzzzz63,zzzz555"
91.67,"48","22.0","","zzzzz63,zzzz531","false","","zzzzz63,zzzz531"
91.67,"48","22.0","","zzzzz63,zzzz529","false","","zzzzz63,zzzz529"
91.67,"48","22.0","","zzzzz63,zzzz429","false","","zzzzz63,zzzz429"
91.67,"48","22.0","","zzzzz63,zzzz428","false","","zzzzz63,zzzz428"
91.67,"48","22.0","","zzzzz63,zzzz321","false","","zzzzz63,zzzz321"
91.67,"48","22.0","","zzzzz63,zzzz320","false","","zzzzz63,zzzz320"
91.67,"48","22.0","","zzzzz63,zzzz285","false","","zzzzz63,zzzz285"
91.67,"48","22.0","","zzzzz63,zzzz282","false","","zzzzz63,zzzz282"
91.67,"48","22.0","","zzzzz63,zzzz192","false","","zzzzz63,zzzz192"
91.67,"48","22.0","","zzzzz63,zzzz190","false","","zzzzz63,zzzz190"
91.67,"48","22.0","","zzzzz63,zzzz138","false","","zzzzz63,zzzz138"
91.67,"48","22.0","","zzzzz63,zzzz137","false","","zzzzz63,zzzz137"
91.67,"48","22.0","","zzzzz63,zzzz121","false","","zzzzz63,zzzz121"
91.67,"48","23.0","","zzzzz63,zzzzz93","false","","zzzzz63,zzzzz93"
91.67,"48","23.0","","zzzzz63,zzzzz64","false","","zzzzz63,zzzzz64"
91.67,"48","23.0","","zzzzz63,zzzzz59","false","","zzzzz63,zzzzz59"
91.67,"48","23.0","","zzzzz63,zzzzz57","false","","zzzzz63,zzzzz57"
91.67,"48","23.0","","zzzzz63,zzzzz36","false","","zzzzz63,zzzzz36"
91.67,"48","23.0","","zzzzz63,zzzzz17","false","","zzzzz63,zzzzz17"
91.67,"48","23.0","","zzzzz63,zzzzz13","false","","zzzzz63,zzzzz13"
91.67,"48","23.0","","zzzzz63,zzzz731","false","","zzzzz63,zzzz731"
91.67,"48","23.0","","zzzzz63,zzzz724","false","","zzzzz63,zzzz724"
91.67,"48","23.0","","zzzzz63,zzzz712","false","","zzzzz63,zzzz712"
91.67,"48","23.0","","zzzzz63,zzzz706","false","","zzzzz63,zzzz706"
91.67,"48","23.0","","zzzzz63,zzzz689","false","","zzzzz63,zzzz689"
91.67,"48","23.0","","zzzzz63,zzzz678","false","","zzzzz63,zzzz678"
91.67,"48","23.0","","zzzzz63,zzzz666","false","","zzzzz63,zzzz666"
91.67,"48","23.0","","zzzzz63,zzzz652","false","","zzzzz63,zzzz652"
91.67,"48","23.0","","zzzzz63,zzzz637","false","","zzzzz63,zzzz637"
91.67,"48","23.0","","zzzzz63,zzzz622","false","","zzzzz63,zzzz622"
91.67,"48","23.0","","zzzzz63,zzzz614","false","","zzzzz63,zzzz614"
91.67,"48","23.0","","zzzzz63,zzzz609","false","","zzzzz63,zzzz609"
91.67,"48","23.0","","zzzzz63,zzzz583","false","","zzzzz63,zzzz583"
91.67,"48","23.0","","zzzzz63,zzzz577","false","","zzzzz63,zzzz577"
91.67,"48","23.0","","zzzzz63,zzzz570","false","","zzzzz63,zzzz570"
91.67,"48","23.0","","zzzzz63,zzzz561","false","","zzzzz63,zzzz561"
91.67,"48","23.0","","zzzzz63,zzzz553","false","","zzzzz63,zzzz553"
91.67,"48","23.0","","zzzzz63,zzzz547","false","","zzzzz63,zzzz547"
91.67,"48","23.0","","zzzzz63,zzzz527","false","","zzzzz63,zzzz527"
91.67,"48","23.0","","zzzzz63,zzzz510","false","","zzzzz63,zzzz510"
91.67,"48","23.0","","zzzzz63,zzzz499","false","","zzzzz63,zzzz499"
91.67,"48","23.0","","zzzzz63,zzzz436","false","","zzzzz63,zzzz436"
91.67,"48","23.0","","zzzzz63,zzzz431","false","","zzzzz63,zzzz431"
91.67,"48","23.0","","zzzzz63,zzzz423","false","","zzzzz63,zzzz423"
91.67,"48","23.0","","zzzzz63,zzzz408","false","","zzzzz63,zzzz408"
91.67,"48","23.0","","zzzzz63,zzzz362","false","","zzzzz63,zzzz362"
91.67,"48","23.0","","zzzzz63,zzzz318","false","","zzzzz63,zzzz318"
91.67,"48","23.0","","zzzzz63,zzzz308","false","","zzzzz63,zzzz308"
91.67,"48","23.0","","zzzzz63,zzzz297","false","","zzzzz63,zzzz297"
91.67,"48","23.0","","zzzzz63,zzzz291","false","","zzzzz63,zzzz291"
91.67,"48","23.0","","zzzzz63,zzzz284","false","","zzzzz63,zzzz284"
91.67,"48","23.0","","zzzzz63,zzzz261","false","","zzzzz63,zzzz261"
91.67,"48","23.0","","zzzzz63,zzzz257","false","","zzzzz63,zzzz257"
91.67,"48","23.0","","zzzzz63,zzzz239","false","","zzzzz63,zzzz239"
91.67,"48","23.0","","zzzzz63,zzzz194","false","","zzzzz63,zzzz194"
91.67,"48","23.0","","zzzzz63,zzzz179","false","","zzzzz63,zzzz179"
91.67,"48","23.0","","zzzzz63,zzzz164","false","","zzzzz63,zzzz164"
91.67,"48","23.0","","zzzzz63,zzzz149","false","","zzzzz63,zzzz149"
91.67,"48","23.0","","zzzzz63,zzzz140","false","","zzzzz63,zzzz140"
91.67,"48","23.0","","zzzzz63,zzzz123","false","","zzzzz63,zzzz123"
93.75,"48","23.0","","zzzzz63,zzzzzz9","false","","zzzzz63,zzzzzz9"
93.75,"48","23.0","","zzzzz63,zzzz466","false","","zzzzz63,zzzz466"
95.83,"48","23.0","","zzzzz63,zzzz280","false","","zzzzz63,zzzz280"
97.92,"48","24.0","","zzzzz63,zzzz278","false","","zzzzz63,zzzz278"
87.5,"48","21.0","","zzzzz62,zzzzz91","false","","zzzzz62,zzzzz91"
87.5,"48","21.0","","zzzzz62,zzzzz55","false","","zzzzz62,zzzzz55"
87.5,"48","21.0","","zzzzz62,zzzzz19","false","","zzzzz62,zzzzz19"
87.5,"48","21.0","","zzzzz62,zzzz581","false","","zzzzz62,zzzz581"
87.5,"48","21.0","","zzzzz62,zzzz575","false","","zzzzz62,zzzz575"
87.5,"48","21.0","","zzzzz62,zzzz567","false","","zzzzz62,zzzz567"
87.5,"48","21.0","","zzzzz62,zzzz524","false","","zzzzz62,zzzz524"
87.5,"48","21.0","","zzzzz62,zzzz513","false","","zzzzz62,zzzz513"
87.5,"48","21.0","","zzzzz62,zzzz421","false","","zzzzz62,zzzz421"
87.5,"48","21.0","","zzzzz62,zzzz181","false","","zzzzz62,zzzz181"
87.5,"48","21.0","","zzzzz62,zzzz166","false","","zzzzz62,zzzz166"
87.5,"48","21.0","","zzzzz62,zzzzzz7","false","","zzzzz62,zzzzzz7"
87.5,"48","21.0","","zzzzz62,zzzz680","false","","zzzzz62,zzzz680"
87.5,"48","21.0","","zzzzz62,zzzz468","false","","zzzzz62,zzzz468"
87.5,"48","21.0","","zzzzz62,zzzz289","false","","zzzzz62,zzzz289"
87.5,"48","21.0","","zzzzz62,zzzz255","false","","zzzzz62,zzzz255"
87.5,"48","22.0","","zzzzz62,zzzzz10","false","","zzzzz62,zzzzz10"
89.58,"48","22.0","","zzzzz62,zzzz526","false","","zzzzz62,zzzz526"
89.58,"48","22.0","","zzzzz62,zzzzzz5","false","","zzzzz62,zzzzzz5"
89.58,"48","22.0","","zzzzz62,zzzzzz4","false","","zzzzz62,zzzzzz4"
89.58,"48","22.0","","zzzzz62,zzzzz89","false","","zzzzz62,zzzzz89"
89.58,"48","22.0","","zzzzz62,zzzzz66","false","","zzzzz62,zzzzz66"
89.58,"48","22.0","","zzzzz62,zzzzz54","false","","zzzzz62,zzzzz54"
89.58,"48","22.0","","zzzzz62,zzzzz52","false","","zzzzz62,zzzzz52"
89.58,"48","22.0","","zzzzz62,zzzzz40","false","","zzzzz62,zzzzz40"
89.58,"48","22.0","","zzzzz62,zzzzz38","false","","zzzzz62,zzzzz38"
89.58,"48","22.0","","zzzzz62,zzzzz22","false","","zzzzz62,zzzzz22"
89.58,"48","22.0","","zzzzz62,zzzzz20","false","","zzzzz62,zzzzz20"
89.58,"48","22.0","","zzzzz62,zzzzz11","false","","zzzzz62,zzzzz11"
89.58,"48","22.0","","zzzzz62,zzzz746","false","","zzzzz62,zzzz746"
89.58,"48","22.0","","zzzzz62,zzzz736","false","","zzzzz62,zzzz736"
89.58,"48","22.0","","zzzzz62,zzzz734","false","","zzzzz62,zzzz734"
89.58,"48","22.0","","zzzzz62,zzzz729","false","","zzzzz62,zzzz729"
89.58,"48","22.0","","zzzzz62,zzzz728","false","","zzzzz62,zzzz728"
89.58,"48","22.0","","zzzzz62,zzzz726","false","","zzzzz62,zzzz726"
89.58,"48","22.0","","zzzzz62,zzzz710","false","","zzzzz62,zzzz710"
89.58,"48","22.0","","zzzzz62,zzzz708","false","","zzzzz62,zzzz708"
89.58,"48","22.0","","zzzzz62,zzzz687","false","","zzzzz62,zzzz687"
89.58,"48","22.0","","zzzzz62,zzzz685","false","","zzzzz62,zzzz685"
89.58,"48","22.0","","zzzzz62,zzzz682","false","","zzzzz62,zzzz682"
89.58,"48","22.0","","zzzzz62,zzzz670","false","","zzzzz62,zzzz670"
89.58,"48","22.0","","zzzzz62,zzzz668","false","","zzzzz62,zzzz668"
89.58,"48","22.0","","zzzzz62,zzzz665","false","","zzzzz62,zzzz665"
89.58,"48","22.0","","zzzzz62,zzzz650","false","","zzzzz62,zzzz650"
89.58,"48","22.0","","zzzzz62,zzzz649","false","","zzzzz62,zzzz649"
89.58,"48","22.0","","zzzzz62,zzzz640","false","","zzzzz62,zzzz640"
89.58,"48","22.0","","zzzzz62,zzzz638","false","","zzzzz62,zzzz638"
89.58,"48","22.0","","zzzzz62,zzzz620","false","","zzzzz62,zzzz620"
89.58,"48","22.0","","zzzzz62,zzzz613","false","","zzzzz62,zzzz613"
89.58,"48","22.0","","zzzzz62,zzzz611","false","","zzzzz62,zzzz611"
89.58,"48","22.0","","zzzzz62,zzzz606","false","","zzzzz62,zzzz606"
89.58,"48","22.0","","zzzzz62,zzzz580","false","","zzzzz62,zzzz580"
89.58,"48","22.0","","zzzzz62,zzzz578","false","","zzzzz62,zzzz578"
89.58,"48","22.0","","zzzzz62,zzzz574","false","","zzzzz62,zzzz574"
89.58,"48","22.0","","zzzzz62,zzzz572","false","","zzzzz62,zzzz572"
89.58,"48","22.0","","zzzzz62,zzzz565","false","","zzzzz62,zzzz565"
89.58,"48","22.0","","zzzzz62,zzzz558","false","","zzzzz62,zzzz558"
89.58,"48","22.0","","zzzzz62,zzzz545","false","","zzzzz62,zzzz545"
89.58,"48","22.0","","zzzzz62,zzzz543","false","","zzzzz62,zzzz543"
89.58,"48","22.0","","zzzzz62,zzzz540","false","","zzzzz62,zzzz540"
89.58,"48","22.0","","zzzzz62,zzzz532","false","","zzzzz62,zzzz532"
89.58,"48","22.0","","zzzzz62,zzzz530","false","","zzzzz62,zzzz530"
89.58,"48","22.0","","zzzzz62,zzzz523","false","","zzzzz62,zzzz523"
89.58,"48","22.0","","zzzzz62,zzzz521","false","","zzzzz62,zzzz521"
89.58,"48","22.0","","zzzzz62,zzzz514","false","","zzzzz62,zzzz514"
89.58,"48","22.0","","zzzzz62,zzzz512","false","","zzzzz62,zzzz512"
89.58,"48","22.0","","zzzzz62,zzzz498","false","","zzzzz62,zzzz498"
89.58,"48","22.0","","zzzzz62,zzzz471","false","","zzzzz62,zzzz471"
89.58,"48","22.0","","zzzzz62,zzzz470","false","","zzzzz62,zzzz470"
89.58,"48","22.0","","zzzzz62,zzzz461","false","","zzzzz62,zzzz461"
89.58,"48","22.0","","zzzzz62,zzzz438","false","","zzzzz62,zzzz438"
89.58,"48","22.0","","zzzzz62,zzzz427","false","","zzzzz62,zzzz427"
89.58,"48","22.0","","zzzzz62,zzzz420","false","","zzzzz62,zzzz420"
89.58,"48","22.0","","zzzzz62,zzzz418","false","","zzzzz62,zzzz418"
89.58,"48","22.0","","zzzzz62,zzzz413","false","","zzzzz62,zzzz413"
89.58,"48","22.0","","zzzzz62,zzzz412","false","","zzzzz62,zzzz412"
89.58,"48","22.0","","zzzzz62,zzzz410","false","","zzzzz62,zzzz410"
89.58,"48","22.0","","zzzzz62,zzzz395","false","","zzzzz62,zzzz395"
89.58,"48","22.0","","zzzzz62,zzzz383","false","","zzzzz62,zzzz383"
89.58,"48","22.0","","zzzzz62,zzzz368","false","","zzzzz62,zzzz368"
89.58,"48","22.0","","zzzzz62,zzzz367","false","","zzzzz62,zzzz367"
89.58,"48","22.0","","zzzzz62,zzzz366","false","","zzzzz62,zzzz366"
89.58,"48","22.0","","zzzzz62,zzzz365","false","","zzzzz62,zzzz365"
89.58,"48","22.0","","zzzzz62,zzzz364","false","","zzzzz62,zzzz364"
89.58,"48","22.0","","zzzzz62,zzzz322","false","","zzzzz62,zzzz322"
89.58,"48","22.0","","zzzzz62,zzzz306","false","","zzzzz62,zzzz306"
89.58,"48","22.0","","zzzzz62,zzzz305","false","","zzzzz62,zzzz305"
89.58,"48","22.0","","zzzzz62,zzzz287","false","","zzzzz62,zzzz287"
89.58,"48","22.0","","zzzzz62,zzzz286","false","","zzzzz62,zzzz286"
89.58,"48","22.0","","zzzzz62,zzzz281","false","","zzzzz62,zzzz281"
89.58,"48","22.0","","zzzzz62,zzzz265","false","","zzzzz62,zzzz265"
89.58,"48","22.0","","zzzzz62,zzzz263","false","","zzzzz62,zzzz263"
89.58,"48","22.0","","zzzzz62,zzzz254","false","","zzzzz62,zzzz254"
89.58,"48","22.0","","zzzzz62,zzzz241","false","","zzzzz62,zzzz241"
89.58,"48","22.0","","zzzzz62,zzzz191","false","","zzzzz62,zzzz191"
89.58,"48","22.0","","zzzzz62,zzzz189","false","","zzzzz62,zzzz189"
89.58,"48","22.0","","zzzzz62,zzzz184","false","","zzzzz62,zzzz184"
89.58,"48","22.0","","zzzzz62,zzzz182","false","","zzzzz62,zzzz182"
89.58,"48","22.0","","zzzzz62,zzzz175","false","","zzzzz62,zzzz175"
89.58,"48","22.0","","zzzzz62,zzzz171","false","","zzzzz62,zzzz171"
89.58,"48","22.0","","zzzzz62,zzzz169","false","","zzzzz62,zzzz169"
89.58,"48","22.0","","zzzzz62,zzzz167","false","","zzzzz62,zzzz167"
89.58,"48","22.0","","zzzzz62,zzzz147","false","","zzzzz62,zzzz147"
89.58,"48","22.0","","zzzzz62,zzzz145","false","","zzzzz62,zzzz145"
89.58,"48","22.0","","zzzzz62,zzzz136","false","","zzzzz62,zzzz136"
89.58,"48","22.0","","zzzzz62,zzzz120","false","","zzzzz62,zzzz120"
89.58,"48","22.0","","zzzzz62,zzzz744","false","","zzzzz62,zzzz744"
89.58,"48","22.0","","zzzzz62,zzzz663","false","","zzzzz62,zzzz663"
89.58,"48","22.0","","zzzzz62,zzzz538","false","","zzzzz62,zzzz538"
89.58,"48","22.0","","zzzzz62,zzzz393","false","","zzzzz62,zzzz393"
89.58,"48","22.0","","zzzzz62,zzzz381","false","","zzzzz62,zzzz381"
89.58,"48","22.0","","zzzzz62,zzzz353","false","","zzzzz62,zzzz353"
89.58,"48","22.0","","zzzzz62,zzzz173","false","","zzzzz62,zzzz173"
91.67,"48","22.0","","zzzzz62,zzzz735","false","","zzzzz62,zzzz735"
91.67,"48","22.0","","zzzzz62,zzzz733","false","","zzzzz62,zzzz733"
91.67,"48","22.0","","zzzzz62,zzzz564","false","","zzzzz62,zzzz564"
91.67,"48","22.0","","zzzzz62,zzzz563","false","","zzzzz62,zzzz563"
91.67,"48","22.0","","zzzzz62,zzzz557","false","","zzzzz62,zzzz557"
91.67,"48","22.0","","zzzzz62,zzzz556","false","","zzzzz62,zzzz556"
91.67,"48","22.0","","zzzzz62,zzzz555","false","","zzzzz62,zzzz555"
91.67,"48","22.0","","zzzzz62,zzzz531","false","","zzzzz62,zzzz531"
91.67,"48","22.0","","zzzzz62,zzzz529","false","","zzzzz62,zzzz529"
91.67,"48","22.0","","zzzzz62,zzzz429","false","","zzzzz62,zzzz429"
91.67,"48","22.0","","zzzzz62,zzzz428","false","","zzzzz62,zzzz428"
91.67,"48","22.0","","zzzzz62,zzzz321","false","","zzzzz62,zzzz321"
91.67,"48","22.0","","zzzzz62,zzzz320","false","","zzzzz62,zzzz320"
91.67,"48","22.0","","zzzzz62,zzzz285","false","","zzzzz62,zzzz285"
91.67,"48","22.0","","zzzzz62,zzzz282","false","","zzzzz62,zzzz282"
91.67,"48","22.0","","zzzzz62,zzzz192","false","","zzzzz62,zzzz192"
91.67,"48","22.0","","zzzzz62,zzzz190","false","","zzzzz62,zzzz190"
91.67,"48","22.0","","zzzzz62,zzzz138","false","","zzzzz62,zzzz138"
91.67,"48","22.0","","zzzzz62,zzzz137","false","","zzzzz62,zzzz137"
91.67,"48","22.0","","zzzzz62,zzzz121","false","","zzzzz62,zzzz121"
91.67,"48","23.0","","zzzzz62,zzzzz93","false","","zzzzz62,zzzzz93"
91.67,"48","23.0","","zzzzz62,zzzzz64","false","","zzzzz62,zzzzz64"
91.67,"48","23.0","","zzzzz62,zzzzz59","false","","zzzzz62,zzzzz59"
91.67,"48","23.0","","zzzzz62,zzzzz57","false","","zzzzz62,zzzzz57"
91.67,"48","23.0","","zzzzz62,zzzzz36","false","","zzzzz62,zzzzz36"
91.67,"48","23.0","","zzzzz62,zzzzz17","false","","zzzzz62,zzzzz17"
91.67,"48","23.0","","zzzzz62,zzzzz13","false","","zzzzz62,zzzzz13"
91.67,"48","23.0","","zzzzz62,zzzz731","false","","zzzzz62,zzzz731"
91.67,"48","23.0","","zzzzz62,zzzz724","false","","zzzzz62,zzzz724"
91.67,"48","23.0","","zzzzz62,zzzz712","false","","zzzzz62,zzzz712"
91.67,"48","23.0","","zzzzz62,zzzz706","false","","zzzzz62,zzzz706"
91.67,"48","23.0","","zzzzz62,zzzz689","false","","zzzzz62,zzzz689"
91.67,"48","23.0","","zzzzz62,zzzz678","false","","zzzzz62,zzzz678"
91.67,"48","23.0","","zzzzz62,zzzz666","false","","zzzzz62,zzzz666"
91.67,"48","23.0","","zzzzz62,zzzz652","false","","zzzzz62,zzzz652"
91.67,"48","23.0","","zzzzz62,zzzz637","false","","zzzzz62,zzzz637"
91.67,"48","23.0","","zzzzz62,zzzz622","false","","zzzzz62,zzzz622"
91.67,"48","23.0","","zzzzz62,zzzz614","false","","zzzzz62,zzzz614"
91.67,"48","23.0","","zzzzz62,zzzz609","false","","zzzzz62,zzzz609"
91.67,"48","23.0","","zzzzz62,zzzz583","false","","zzzzz62,zzzz583"
91.67,"48","23.0","","zzzzz62,zzzz577","false","","zzzzz62,zzzz577"
91.67,"48","23.0","","zzzzz62,zzzz570","false","","zzzzz62,zzzz570"
91.67,"48","23.0","","zzzzz62,zzzz561","false","","zzzzz62,zzzz561"
91.67,"48","23.0","","zzzzz62,zzzz553","false","","zzzzz62,zzzz553"
91.67,"48","23.0","","zzzzz62,zzzz547","false","","zzzzz62,zzzz547"
91.67,"48","23.0","","zzzzz62,zzzz527","false","","zzzzz62,zzzz527"
91.67,"48","23.0","","zzzzz62,zzzz510","false","","zzzzz62,zzzz510"
91.67,"48","23.0","","zzzzz62,zzzz499","false","","zzzzz62,zzzz499"
91.67,"48","23.0","","zzzzz62,zzzz436","false","","zzzzz62,zzzz436"
91.67,"48","23.0","","zzzzz62,zzzz431","false","","zzzzz62,zzzz431"
91.67,"48","23.0","","zzzzz62,zzzz423","false","","zzzzz62,zzzz423"
91.67,"48","23.0","","zzzzz62,zzzz408","false","","zzzzz62,zzzz408"
91.67,"48","23.0","","zzzzz62,zzzz362","false","","zzzzz62,zzzz362"
91.67,"48","23.0","","zzzzz62,zzzz318","false","","zzzzz62,zzzz318"
91.67,"48","23.0","","zzzzz62,zzzz308","false","","zzzzz62,zzzz308"
91.67,"48","23.0","","zzzzz62,zzzz297","false","","zzzzz62,zzzz297"
91.67,"48","23.0","","zzzzz62,zzzz291","false","","zzzzz62,zzzz291"
91.67,"48","23.0","","zzzzz62,zzzz284","false","","zzzzz62,zzzz284"
91.67,"48","23.0","","zzzzz62,zzzz261","false","","zzzzz62,zzzz261"
91.67,"48","23.0","","zzzzz62,zzzz257","false","","zzzzz62,zzzz257"
91.67,"48","23.0","","zzzzz62,zzzz239","false","","zzzzz62,zzzz239"
91.67,"48","23.0","","zzzzz62,zzzz194","false","","zzzzz62,zzzz194"
91.67,"48","23.0","","zzzzz62,zzzz179","false","","zzzzz62,zzzz179"
91.67,"48","23.0","","zzzzz62,zzzz164","false","","zzzzz62,zzzz164"
91.67,"48","23.0","","zzzzz62,zzzz149","false","","zzzzz62,zzzz149"
91.67,"48","23.0","","zzzzz62,zzzz140","false","","zzzzz62,zzzz140"
91.67,"48","23.0","","zzzzz62,zzzz123","false","","zzzzz62,zzzz123"
93.75,"48","23.0","","zzzzz62,zzzzzz9","false","","zzzzz62,zzzzzz9"
93.75,"48","23.0","","zzzzz62,zzzz466","false","","zzzzz62,zzzz466"
95.83,"48","23.0","","zzzzz62,zzzz280","false","","zzzzz62,zzzz280"
97.92,"48","24.0","","zzzzz62,zzzz278","false","","zzzzz62,zzzz278"
100.0,"48","24.0","","zzzzz62,zzzzz63","false","","zzzzz62,zzzzz63"
87.5,"48","21.0","","zzzzz61,zzzzz91","false","","zzzzz61,zzzzz91"
87.5,"48","21.0","","zzzzz61,zzzzz55","false","","zzzzz61,zzzzz55"
87.5,"48","21.0","","zzzzz61,zzzzz19","false","","zzzzz61,zzzzz19"
87.5,"48","21.0","","zzzzz61,zzzz581","false","","zzzzz61,zzzz581"
87.5,"48","21.0","","zzzzz61,zzzz575","false","","zzzzz61,zzzz575"
87.5,"48","21.0","","zzzzz61,zzzz567","false","","zzzzz61,zzzz567"
87.5,"48","21.0","","zzzzz61,zzzz524","false","","zzzzz61,zzzz524"
87.5,"48","21.0","","zzzzz61,zzzz513","false","","zzzzz61,zzzz513"
87.5,"48","21.0","","zzzzz61,zzzz421","false","","zzzzz61,zzzz421"
87.5,"48","21.0","","zzzzz61,zzzz181","false","","zzzzz61,zzzz181"
87.5,"48","21.0","","zzzzz61,zzzz166","false","","zzzzz61,zzzz166"
87.5,"48","21.0","","zzzzz61,zzzzzz7","false","","zzzzz61,zzzzzz7"
87.5,"48","21.0","","zzzzz61,zzzz680","false","","zzzzz61,zzzz680"
87.5,"48","21.0","","zzzzz61,zzzz468","false","","zzzzz61,zzzz468"
87.5,"48","21.0","","zzzzz61,zzzz289","false","","zzzzz61,zzzz289"
87.5,"48","21.0","","zzzzz61,zzzz255","false","","zzzzz61,zzzz255"
87.5,"48","22.0","","zzzzz61,zzzzz10","false","","zzzzz61,zzzzz10"
89.58,"48","22.0","","zzzzz61,zzzz526","false","","zzzzz61,zzzz526"
89.58,"48","22.0","","zzzzz61,zzzzzz5","false","","zzzzz61,zzzzzz5"
89.58,"48","22.0","","zzzzz61,zzzzzz4","false","","zzzzz61,zzzzzz4"
89.58,"48","22.0","","zzzzz61,zzzzz89","false","","zzzzz61,zzzzz89"
89.58,"48","22.0","","zzzzz61,zzzzz66","false","","zzzzz61,zzzzz66"
89.58,"48","22.0","","zzzzz61,zzzzz54","false","","zzzzz61,zzzzz54"
89.58,"48","22.0","","zzzzz61,zzzzz52","false","","zzzzz61,zzzzz52"
89.58,"48","22.0","","zzzzz61,zzzzz40","false","","zzzzz61,zzzzz40"
89.58,"48","22.0","","zzzzz61,zzzzz38","false","","zzzzz61,zzzzz38"
89.58,"48","22.0","","zzzzz61,zzzzz22","false","","zzzzz61,zzzzz22"
89.58,"48","22.0","","zzzzz61,zzzzz20","false","","zzzzz61,zzzzz20"
89.58,"48","22.0","","zzzzz61,zzzzz11","false","","zzzzz61,zzzzz11"
89.58,"48","22.0","","zzzzz61,zzzz746","false","","zzzzz61,zzzz746"
89.58,"48","22.0","","zzzzz61,zzzz736","false","","zzzzz61,zzzz736"
89.58,"48","22.0","","zzzzz61,zzzz734","false","","zzzzz61,zzzz734"
89.58,"48","22.0","","zzzzz61,zzzz729","false","","zzzzz61,zzzz729"
89.58,"48","22.0","","zzzzz61,zzzz728","false","","zzzzz61,zzzz728"
89.58,"48","22.0","","zzzzz61,zzzz726","false","","zzzzz61,zzzz726"
89.58,"48","22.0","","zzzzz61,zzzz710","false","","zzzzz61,zzzz710"
89.58,"48","22.0","","zzzzz61,zzzz708","false","","zzzzz61,zzzz708"
89.58,"48","22.0","","zzzzz61,zzzz687","false","","zzzzz61,zzzz687"
89.58,"48","22.0","","zzzzz61,zzzz685","false","","zzzzz61,zzzz685"
89.58,"48","22.0","","zzzzz61,zzzz682","false","","zzzzz61,zzzz682"
89.58,"48","22.0","","zzzzz61,zzzz670","false","","zzzzz61,zzzz670"
89.58,"48","22.0","","zzzzz61,zzzz668","false","","zzzzz61,zzzz668"
89.58,"48","22.0","","zzzzz61,zzzz665","false","","zzzzz61,zzzz665"
89.58,"48","22.0","","zzzzz61,zzzz650","false","","zzzzz61,zzzz650"
89.58,"48","22.0","","zzzzz61,zzzz649","false","","zzzzz61,zzzz649"
89.58,"48","22.0","","zzzzz61,zzzz640","false","","zzzzz61,zzzz640"
89.58,"48","22.0","","zzzzz61,zzzz638","false","","zzzzz61,zzzz638"
89.58,"48","22.0","","zzzzz61,zzzz620","false","","zzzzz61,zzzz620"
89.58,"48","22.0","","zzzzz61,zzzz613","false","","zzzzz61,zzzz613"
89.58,"48","22.0","","zzzzz61,zzzz611","false","","zzzzz61,zzzz611"
89.58,"48","22.0","","zzzzz61,zzzz606","false","","zzzzz61,zzzz606"
89.58,"48","22.0","","zzzzz61,zzzz580","false","","zzzzz61,zzzz580"
89.58,"48","22.0","","zzzzz61,zzzz578","false","","zzzzz61,zzzz578"
89.58,"48","22.0","","zzzzz61,zzzz574","false","","zzzzz61,zzzz574"
89.58,"48","22.0","","zzzzz61,zzzz572","false","","zzzzz61,zzzz572"
89.58,"48","22.0","","zzzzz61,zzzz565","false","","zzzzz61,zzzz565"
89.58,"48","22.0","","zzzzz61,zzzz558","false","","zzzzz61,zzzz558"
89.58,"48","22.0","","zzzzz61,zzzz545","false","","zzzzz61,zzzz545"
89.58,"48","22.0","","zzzzz61,zzzz543","false","","zzzzz61,zzzz543"
89.58,"48","22.0","","zzzzz61,zzzz540","false","","zzzzz61,zzzz540"
89.58,"48","22.0","","zzzzz61,zzzz532","false","","zzzzz61,zzzz532"
89.58,"48","22.0","","zzzzz61,zzzz530","false","","zzzzz61,zzzz530"
89.58,"48","22.0","","zzzzz61,zzzz523","false","","zzzzz61,zzzz523"
89.58,"48","22.0","","zzzzz61,zzzz521","false","","zzzzz61,zzzz521"
89.58,"48","22.0","","zzzzz61,zzzz514","false","","zzzzz61,zzzz514"
89.58,"48","22.0","","zzzzz61,zzzz512","false","","zzzzz61,zzzz512"
89.58,"48","22.0","","zzzzz61,zzzz498","false","","zzzzz61,zzzz498"
89.58,"48","22.0","","zzzzz61,zzzz471","false","","zzzzz61,zzzz471"
89.58,"48","22.0","","zzzzz61,zzzz470","false","","zzzzz61,zzzz470"
89.58,"48","22.0","","zzzzz61,zzzz461","false","","zzzzz61,zzzz461"
89.58,"48","22.0","","zzzzz61,zzzz438","false","","zzzzz61,zzzz438"
89.58,"48","22.0","","zzzzz61,zzzz427","false","","zzzzz61,zzzz427"
89.58,"48","22.0","","zzzzz61,zzzz420","false","","zzzzz61,zzzz420"
89.58,"48","22.0","","zzzzz61,zzzz418","false","","zzzzz61,zzzz418"
89.58,"48","22.0","","zzzzz61,zzzz413","false","","zzzzz61,zzzz413"
89.58,"48","22.0","","zzzzz61,zzzz412","false","","zzzzz61,zzzz412"
89.58,"48","22.0","","zzzzz61,zzzz410","false","","zzzzz61,zzzz410"
89.58,"48","22.0","","zzzzz61,zzzz395","false","","zzzzz61,zzzz395"
89.58,"48","22.0","","zzzzz61,zzzz383","false","","zzzzz61,zzzz383"
89.58,"48","22.0","","zzzzz61,zzzz368","false","","zzzzz61,zzzz368"
89.58,"48","22.0","","zzzzz61,zzzz367","false","","zzzzz61,zzzz367"
89.58,"48","22.0","","zzzzz61,zzzz366","false","","zzzzz61,zzzz366"
89.58,"48","22.0","","zzzzz61,zzzz365","false","","zzzzz61,zzzz365"
89.58,"48","22.0","","zzzzz61,zzzz364","false","","zzzzz61,zzzz364"
89.58,"48","22.0","","zzzzz61,zzzz322","false","","zzzzz61,zzzz322"
89.58,"48","22.0","","zzzzz61,zzzz306","false","","zzzzz61,zzzz306"
89.58,"48","22.0","","zzzzz61,zzzz305","false","","zzzzz61,zzzz305"
89.58,"48","22.0","","zzzzz61,zzzz287","false","","zzzzz61,zzzz287"
89.58,"48","22.0","","zzzzz61,zzzz286","false","","zzzzz61,zzzz286"
89.58,"48","22.0","","zzzzz61,zzzz281","false","","zzzzz61,zzzz281"
89.58,"48","22.0","","zzzzz61,zzzz265","false","","zzzzz61,zzzz265"
89.58,"48","22.0","","zzzzz61,zzzz263","false","","zzzzz61,zzzz263"
89.58,"48","22.0","","zzzzz61,zzzz254","false","","zzzzz61,zzzz254"
89.58,"48","22.0","","zzzzz61,zzzz241","false","","zzzzz61,zzzz241"
89.58,"48","22.0","","zzzzz61,zzzz191","false","","zzzzz61,zzzz191"
89.58,"48","22.0","","zzzzz61,zzzz189","false","","zzzzz61,zzzz189"
89.58,"48","22.0","","zzzzz61,zzzz184","false","","zzzzz61,zzzz184"
89.58,"48","22.0","","zzzzz61,zzzz182","false","","zzzzz61,zzzz182"
89.58,"48","22.0","","zzzzz61,zzzz175","false","","zzzzz61,zzzz175"
89.58,"48","22.0","","zzzzz61,zzzz171","false","","zzzzz61,zzzz171"
89.58,"48","22.0","","zzzzz61,zzzz169","false","","zzzzz61,zzzz169"
89.58,"48","22.0","","zzzzz61,zzzz167","false","","zzzzz61,zzzz167"
89.58,"48","22.0","","zzzzz61,zzzz147","false","","zzzzz61,zzzz147"
89.58,"48","22.0","","zzzzz61,zzzz145","false","","zzzzz61,zzzz145"
89.58,"48","22.0","","zzzzz61,zzzz136","false","","zzzzz61,zzzz136"
89.58,"48","22.0","","zzzzz61,zzzz120","false","","zzzzz61,zzzz120"
89.58,"48","22.0","","zzzzz61,zzzz744","false","","zzzzz61,zzzz744"
89.58,"48","22.0","","zzzzz61,zzzz663","false","","zzzzz61,zzzz663"
89.58,"48","22.0","","zzzzz61,zzzz538","false","","zzzzz61,zzzz538"
89.58,"48","22.0","","zzzzz61,zzzz393","false","","zzzzz61,zzzz393"
89.58,"48","22.0","","zzzzz61,zzzz381","false","","zzzzz61,zzzz381"
89.58,"48","22.0","","zzzzz61,zzzz353","false","","zzzzz61,zzzz353"
89.58,"48","22.0","","zzzzz61,zzzz173","false","","zzzzz61,zzzz173"
91.67,"48","22.0","","zzzzz61,zzzz735","false","","zzzzz61,zzzz735"
91.67,"48","22.0","","zzzzz61,zzzz733","false","","zzzzz61,zzzz733"
91.67,"48","22.0","","zzzzz61,zzzz564","false","","zzzzz61,zzzz564"
91.67,"48","22.0","","zzzzz61,zzzz563","false","","zzzzz61,zzzz563"
91.67,"48","22.0","","zzzzz61,zzzz557","false","","zzzzz61,zzzz557"
91.67,"48","22.0","","zzzzz61,zzzz556","false","","zzzzz61,zzzz556"
91.67,"48","22.0","","zzzzz61,zzzz555","false","","zzzzz61,zzzz555"
91.67,"48","22.0","","zzzzz61,zzzz531","false","","zzzzz61,zzzz531"
91.67,"48","22.0","","zzzzz61,zzzz529","false","","zzzzz61,zzzz529"
91.67,"48","22.0","","zzzzz61,zzzz429","false","","zzzzz61,zzzz429"
91.67,"48","22.0","","zzzzz61,zzzz428","false","","zzzzz61,zzzz428"
91.67,"48","22.0","","zzzzz61,zzzz321","false","","zzzzz61,zzzz321"
91.67,"48","22.0","","zzzzz61,zzzz320","false","","zzzzz61,zzzz320"
91.67,"48","22.0","","zzzzz61,zzzz285","false","","zzzzz61,zzzz285"
91.67,"48","22.0","","zzzzz61,zzzz282","false","","zzzzz61,zzzz282"
91.67,"48","22.0","","zzzzz61,zzzz192","false","","zzzzz61,zzzz192"
91.67,"48","22.0","","zzzzz61,zzzz190","false","","zzzzz61,zzzz190"
91.67,"48","22.0","","zzzzz61,zzzz138","false","","zzzzz61,zzzz138"
91.67,"48","22.0","","zzzzz61,zzzz137","false","","zzzzz61,zzzz137"
91.67,"48","22.0","","zzzzz61,zzzz121","false","","zzzzz61,zzzz121"
91.67,"48","23.0","","zzzzz61,zzzzz93","false","","zzzzz61,zzzzz93"
91.67,"48","23.0","","zzzzz61,zzzzz64","false","","zzzzz61,zzzzz64"
91.67,"48","23.0","","zzzzz61,zzzzz59","false","","zzzzz61,zzzzz59"
91.67,"48","23.0","","zzzzz61,zzzzz57","false","","zzzzz61,zzzzz57"
91.67,"48","23.0","","zzzzz61,zzzzz36","false","","zzzzz61,zzzzz36"
91.67,"48","23.0","","zzzzz61,zzzzz17","false","","zzzzz61,zzzzz17"
91.67,"48","23.0","","zzzzz61,zzzzz13","false","","zzzzz61,zzzzz13"
91.67,"48","23.0","","zzzzz61,zzzz731","false","","zzzzz61,zzzz731"
91.67,"48","23.0","","zzzzz61,zzzz724","false","","zzzzz61,zzzz724"
91.67,"48","23.0","","zzzzz61,zzzz712","false","","zzzzz61,zzzz712"
91.67,"48","23.0","","zzzzz61,zzzz706","false","","zzzzz61,zzzz706"
91.67,"48","23.0","","zzzzz61,zzzz689","false","","zzzzz61,zzzz689"
91.67,"48","23.0","","zzzzz61,zzzz678","false","","zzzzz61,zzzz678"
91.67,"48","23.0","","zzzzz61,zzzz666","false","","zzzzz61,zzzz666"
91.67,"48","23.0","","zzzzz61,zzzz652","false","","zzzzz61,zzzz652"
91.67,"48","23.0","","zzzzz61,zzzz637","false","","zzzzz61,zzzz637"
91.67,"48","23.0","","zzzzz61,zzzz622","false","","zzzzz61,zzzz622"
91.67,"48","23.0","","zzzzz61,zzzz614","false","","zzzzz61,zzzz614"
91.67,"48","23.0","","zzzzz61,zzzz609","false","","zzzzz61,zzzz609"
91.67,"48","23.0","","zzzzz61,zzzz583","false","","zzzzz61,zzzz583"
91.67,"48","23.0","","zzzzz61,zzzz577","false","","zzzzz61,zzzz577"
91.67,"48","23.0","","zzzzz61,zzzz570","false","","zzzzz61,zzzz570"
91.67,"48","23.0","","zzzzz61,zzzz561","false","","zzzzz61,zzzz561"
91.67,"48","23.0","","zzzzz61,zzzz553","false","","zzzzz61,zzzz553"
91.67,"48","23.0","","zzzzz61,zzzz547","false","","zzzzz61,zzzz547"
91.67,"48","23.0","","zzzzz61,zzzz527","false","","zzzzz61,zzzz527"
91.67,"48","23.0","","zzzzz61,zzzz510","false","","zzzzz61,zzzz510"
91.67,"48","23.0","","zzzzz61,zzzz499","false","","zzzzz61,zzzz499"
91.67,"48","23.0","","zzzzz61,zzzz436","false","","zzzzz61,zzzz436"
91.67,"48","23.0","","zzzzz61,zzzz431","false","","zzzzz61,zzzz431"
91.67,"48","23.0","","zzzzz61,zzzz423","false","","zzzzz61,zzzz423"
91.67,"48","23.0","","zzzzz61,zzzz408","false","","zzzzz61,zzzz408"
91.67,"48","23.0","","zzzzz61,zzzz362","false","","zzzzz61,zzzz362"
91.67,"48","23.0","","zzzzz61,zzzz318","false","","zzzzz61,zzzz318"
91.67,"48","23.0","","zzzzz61,zzzz308","false","","zzzzz61,zzzz308"
91.67,"48","23.0","","zzzzz61,zzzz297","false","","zzzzz61,zzzz297"
91.67,"48","23.0","","zzzzz61,zzzz291","false","","zzzzz61,zzzz291"
91.67,"48","23.0","","zzzzz61,zzzz284","false","","zzzzz61,zzzz284"
91.67,"48","23.0","","zzzzz61,zzzz261","false","","zzzzz61,zzzz261"
91.67,"48","23.0","","zzzzz61,zzzz257","false","","zzzzz61,zzzz257"
91.67,"48","23.0","","zzzzz61,zzzz239","false","","zzzzz61,zzzz239"
91.67,"48","23.0","","zzzzz61,zzzz194","false","","zzzzz61,zzzz194"
91.67,"48","23.0","","zzzzz61,zzzz179","false","","zzzzz61,zzzz179"
91.67,"48","23.0","","zzzzz61,zzzz164","false","","zzzzz61,zzzz164"
91.67,"48","23.0","","zzzzz61,zzzz149","false","","zzzzz61,zzzz149"
91.67,"48","23.0","","zzzzz61,zzzz140","false","","zzzzz61,zzzz140"
91.67,"48","23.0","","zzzzz61,zzzz123","false","","zzzzz61,zzzz123"
93.75,"48","23.0","","zzzzz61,zzzzzz9","false","","zzzzz61,zzzzzz9"
93.75,"48","23.0","","zzzzz61,zzzz466","false","","zzzzz61,zzzz466"
95.83,"48","23.0","","zzzzz61,zzzz280","false","","zzzzz61,zzzz280"
97.92,"48","24.0","","zzzzz61,zzzz278","false","","zzzzz61,zzzz278"
100.0,"48","24.0","","zzzzz61,zzzzz63","false","","zzzzz61,zzzzz63"
100.0,"48","24.0","","zzzzz61,zzzzz62","false","","zzzzz61,zzzzz62"
89.58,"48","23.0","","zzzzz60,zzzzzz8","false","","zzzzz60,zzzzzz8"
89.58,"48","23.0","","zzzzz60,zzzz467","false","","zzzzz60,zzzz467"
91.67,"48","23.0","","zzzzz60,zzzz725","false","","zzzzz60,zzzz725"
91.67,"48","23.0","","zzzzz60,zzzz679","false","","zzzzz60,zzzz679"
91.67,"48","23.0","","zzzzz60,zzzz656","false","","zzzzz60,zzzz656"
91.67,"48","23.0","","zzzzz60,zzzz290","false","","zzzzz60,zzzz290"
91.67,"48","23.0","","zzzzz60,zzzz256","false","","zzzzz60,zzzz256"
91.84,"49","23.0","","zzzzz60,zzzzz12","false","","zzzzz60,zzzzz12"
91.84,"49","23.0","","zzzzz60,zzzz409","false","","zzzzz60,zzzz409"
93.88,"49","24.0","","zzzzz60,zzzz664","false","","zzzzz60,zzzz664"
93.88,"49","24.0","","zzzzz60,zzzz539","false","","zzzzz60,zzzz539"
93.88,"49","24.0","","zzzzz60,zzzz460","false","","zzzzz60,zzzz460"
93.88,"49","24.0","","zzzzz60,zzzz354","false","","zzzzz60,zzzz354"
91.84,"49","24.0","","zzzzz60,zzzz651","false","","zzzzz60,zzzz651"
91.84,"49","24.0","","zzzzz60,zzzz307","false","","zzzzz60,zzzz307"
93.88,"49","24.0","","zzzzz60,zzzz745","false","","zzzzz60,zzzz745"
93.88,"49","24.0","","zzzzz60,zzzz394","false","","zzzzz60,zzzz394"
93.88,"49","24.0","","zzzzz60,zzzz382","false","","zzzzz60,zzzz382"
93.88,"49","24.0","","zzzzz60,zzzz172","false","","zzzzz60,zzzz172"
93.88,"49","24.0","","zzzzz60,zzzz667","false","","zzzzz60,zzzz667"
93.88,"49","24.0","","zzzzz60,zzzz610","false","","zzzzz60,zzzz610"
95.92,"49","24.0","","zzzzz60,zzzzz37","false","","zzzzz60,zzzzz37"
95.92,"49","24.0","","zzzzz60,zzzz711","false","","zzzzz60,zzzz711"
95.92,"49","24.0","","zzzzz60,zzzz688","false","","zzzzz60,zzzz688"
95.92,"49","24.0","","zzzzz60,zzzz546","false","","zzzzz60,zzzz546"
95.92,"49","24.0","","zzzzz60,zzzz262","false","","zzzzz60,zzzz262"
95.92,"49","24.0","","zzzzz60,zzzz148","false","","zzzzz60,zzzz148"
97.96,"49","25.0","","zzzzz60,zzzz296","false","","zzzzz60,zzzz296"
100.0,"49","25.0","","zzzzz60,zzzzz92","false","","zzzzz60,zzzzz92"
100.0,"49","25.0","","zzzzz60,zzzzz65","false","","zzzzz60,zzzzz65"
89.58,"48","22.0","","zzzzz59,zzzz278","false","","zzzzz59,zzzz278"
89.58,"48","22.0","","zzzzz59,zzzz280","false","","zzzzz59,zzzz280"
95.92,"49","24.0","","zzzzz59,zzzzzz7","false","","zzzzz59,zzzzzz7"
95.92,"49","24.0","","zzzzz59,zzzz680","false","","zzzzz59,zzzz680"
95.92,"49","24.0","","zzzzz59,zzzz468","false","","zzzzz59,zzzz468"
95.92,"49","24.0","","zzzzz59,zzzz289","false","","zzzzz59,zzzz289"
95.92,"49","24.0","","zzzzz59,zzzz255","false","","zzzzz59,zzzz255"
95.92,"49","24.0","","zzzzz59,zzzzz91","false","","zzzzz59,zzzzz91"
95.92,"49","24.0","","zzzzz59,zzzzz55","false","","zzzzz59,zzzzz55"
95.92,"49","24.0","","zzzzz59,zzzzz19","false","","zzzzz59,zzzzz19"
95.92,"49","24.0","","zzzzz59,zzzz581","false","","zzzzz59,zzzz581"
95.92,"49","24.0","","zzzzz59,zzzz575","false","","zzzzz59,zzzz575"
95.92,"49","24.0","","zzzzz59,zzzz567","false","","zzzzz59,zzzz567"
95.92,"49","24.0","","zzzzz59,zzzz524","false","","zzzzz59,zzzz524"
95.92,"49","24.0","","zzzzz59,zzzz513","false","","zzzzz59,zzzz513"
95.92,"49","24.0","","zzzzz59,zzzz421","false","","zzzzz59,zzzz421"
95.92,"49","24.0","","zzzzz59,zzzz181","false","","zzzzz59,zzzz181"
95.92,"49","24.0","","zzzzz59,zzzz166","false","","zzzzz59,zzzz166"
95.92,"49","24.0","","zzzzz59,zzzzz10","false","","zzzzz59,zzzzz10"
97.96,"49","25.0","","zzzzz59,zzzz526","false","","zzzzz59,zzzz526"
97.96,"49","25.0","","zzzzz59,zzzzzz9","false","","zzzzz59,zzzzzz9"
97.96,"49","25.0","","zzzzz59,zzzz466","false","","zzzzz59,zzzz466"
97.96,"49","25.0","","zzzzz59,zzzz744","false","","zzzzz59,zzzz744"
97.96,"49","25.0","","zzzzz59,zzzz663","false","","zzzzz59,zzzz663"
97.96,"49","25.0","","zzzzz59,zzzz538","false","","zzzzz59,zzzz538"
97.96,"49","25.0","","zzzzz59,zzzz393","false","","zzzzz59,zzzz393"
97.96,"49","25.0","","zzzzz59,zzzz381","false","","zzzzz59,zzzz381"
97.96,"49","25.0","","zzzzz59,zzzz353","false","","zzzzz59,zzzz353"
97.96,"49","25.0","","zzzzz59,zzzz173","false","","zzzzz59,zzzz173"
100.0,"49","25.0","","zzzzz59,zzzzz93","false","","zzzzz59,zzzzz93"
100.0,"49","25.0","","zzzzz59,zzzzz64","false","","zzzzz59,zzzzz64"
94.0,"50","26.0","","zzzzz58,zzzzz33","false","","zzzzz58,zzzzz33"
94.0,"50","26.0","","zzzzz58,zzzz714","false","","zzzzz58,zzzz714"
94.0,"50","26.0","","zzzzz58,zzzz451","false","","zzzzz58,zzzz451"
94.0,"50","26.0","","zzzzz58,zzzz313","false","","zzzzz58,zzzz313"
94.0,"50","26.0","","zzzzz58,zzzz186","false","","zzzzz58,zzzz186"
94.0,"50","26.0","","zzzzz58,zzzz185","false","","zzzzz58,zzzz185"
100.0,"50","26.0","","zzzzz58,zzzzz99","false","","zzzzz58,zzzzz99"
100.0,"50","26.0","","zzzzz58,zzzzz98","false","","zzzzz58,zzzzz98"
100.0,"50","26.0","","zzzzz58,zzzzz85","false","","zzzzz58,zzzzz85"
100.0,"50","26.0","","zzzzz58,zzzzz77","false","","zzzzz58,zzzzz77"
89.58,"48","22.0","","zzzzz57,zzzz278","false","","zzzzz57,zzzz278"
89.58,"48","22.0","","zzzzz57,zzzz280","false","","zzzzz57,zzzz280"
95.92,"49","24.0","","zzzzz57,zzzzzz7","false","","zzzzz57,zzzzzz7"
95.92,"49","24.0","","zzzzz57,zzzz680","false","","zzzzz57,zzzz680"
95.92,"49","24.0","","zzzzz57,zzzz468","false","","zzzzz57,zzzz468"
95.92,"49","24.0","","zzzzz57,zzzz289","false","","zzzzz57,zzzz289"
95.92,"49","24.0","","zzzzz57,zzzz255","false","","zzzzz57,zzzz255"
95.92,"49","24.0","","zzzzz57,zzzzz91","false","","zzzzz57,zzzzz91"
95.92,"49","24.0","","zzzzz57,zzzzz55","false","","zzzzz57,zzzzz55"
95.92,"49","24.0","","zzzzz57,zzzzz19","false","","zzzzz57,zzzzz19"
95.92,"49","24.0","","zzzzz57,zzzz581","false","","zzzzz57,zzzz581"
95.92,"49","24.0","","zzzzz57,zzzz575","false","","zzzzz57,zzzz575"
95.92,"49","24.0","","zzzzz57,zzzz567","false","","zzzzz57,zzzz567"
95.92,"49","24.0","","zzzzz57,zzzz524","false","","zzzzz57,zzzz524"
95.92,"49","24.0","","zzzzz57,zzzz513","false","","zzzzz57,zzzz513"
95.92,"49","24.0","","zzzzz57,zzzz421","false","","zzzzz57,zzzz421"
95.92,"49","24.0","","zzzzz57,zzzz181","false","","zzzzz57,zzzz181"
95.92,"49","24.0","","zzzzz57,zzzz166","false","","zzzzz57,zzzz166"
95.92,"49","24.0","","zzzzz57,zzzzz10","false","","zzzzz57,zzzzz10"
97.96,"49","25.0","","zzzzz57,zzzz526","false","","zzzzz57,zzzz526"
97.96,"49","25.0","","zzzzz57,zzzzzz9","false","","zzzzz57,zzzzzz9"
97.96,"49","25.0","","zzzzz57,zzzz466","false","","zzzzz57,zzzz466"
97.96,"49","25.0","","zzzzz57,zzzz744","false","","zzzzz57,zzzz744"
97.96,"49","25.0","","zzzzz57,zzzz663","false","","zzzzz57,zzzz663"
97.96,"49","25.0","","zzzzz57,zzzz538","false","","zzzzz57,zzzz538"
97.96,"49","25.0","","zzzzz57,zzzz393","false","","zzzzz57,zzzz393"
97.96,"49","25.0","","zzzzz57,zzzz381","false","","zzzzz57,zzzz381"
97.96,"49","25.0","","zzzzz57,zzzz353","false","","zzzzz57,zzzz353"
97.96,"49","25.0","","zzzzz57,zzzz173","false","","zzzzz57,zzzz173"
100.0,"49","25.0","","zzzzz57,zzzzz93","false","","zzzzz57,zzzzz93"
100.0,"49","25.0","","zzzzz57,zzzzz64","false","","zzzzz57,zzzzz64"
100.0,"49","25.0","","zzzzz57,zzzzz59","false","","zzzzz57,zzzzz59"
89.58,"48","23.0","","zzzzz56,zzzzzz8","false","","zzzzz56,zzzzzz8"
89.58,"48","23.0","","zzzzz56,zzzz467","false","","zzzzz56,zzzz467"
91.67,"48","23.0","","zzzzz56,zzzz725","false","","zzzzz56,zzzz725"
91.67,"48","23.0","","zzzzz56,zzzz679","false","","zzzzz56,zzzz679"
91.67,"48","23.0","","zzzzz56,zzzz656","false","","zzzzz56,zzzz656"
91.67,"48","23.0","","zzzzz56,zzzz290","false","","zzzzz56,zzzz290"
91.67,"48","23.0","","zzzzz56,zzzz256","false","","zzzzz56,zzzz256"
91.84,"49","23.0","","zzzzz56,zzzzz12","false","","zzzzz56,zzzzz12"
91.84,"49","23.0","","zzzzz56,zzzz409","false","","zzzzz56,zzzz409"
93.88,"49","24.0","","zzzzz56,zzzz664","false","","zzzzz56,zzzz664"
93.88,"49","24.0","","zzzzz56,zzzz539","false","","zzzzz56,zzzz539"
93.88,"49","24.0","","zzzzz56,zzzz460","false","","zzzzz56,zzzz460"
93.88,"49","24.0","","zzzzz56,zzzz354","false","","zzzzz56,zzzz354"
91.84,"49","24.0","","zzzzz56,zzzz651","false","","zzzzz56,zzzz651"
91.84,"49","24.0","","zzzzz56,zzzz307","false","","zzzzz56,zzzz307"
93.88,"49","24.0","","zzzzz56,zzzz745","false","","zzzzz56,zzzz745"
93.88,"49","24.0","","zzzzz56,zzzz394","false","","zzzzz56,zzzz394"
93.88,"49","24.0","","zzzzz56,zzzz382","false","","zzzzz56,zzzz382"
93.88,"49","24.0","","zzzzz56,zzzz172","false","","zzzzz56,zzzz172"
93.88,"49","24.0","","zzzzz56,zzzz667","false","","zzzzz56,zzzz667"
93.88,"49","24.0","","zzzzz56,zzzz610","false","","zzzzz56,zzzz610"
95.92,"49","24.0","","zzzzz56,zzzzz37","false","","zzzzz56,zzzzz37"
95.92,"49","24.0","","zzzzz56,zzzz711","false","","zzzzz56,zzzz711"
95.92,"49","24.0","","zzzzz56,zzzz688","false","","zzzzz56,zzzz688"
95.92,"49","24.0","","zzzzz56,zzzz546","false","","zzzzz56,zzzz546"
95.92,"49","24.0","","zzzzz56,zzzz262","false","","zzzzz56,zzzz262"
95.92,"49","24.0","","zzzzz56,zzzz148","false","","zzzzz56,zzzz148"
97.96,"49","25.0","","zzzzz56,zzzz296","false","","zzzzz56,zzzz296"
100.0,"49","25.0","","zzzzz56,zzzzz92","false","","zzzzz56,zzzzz92"
100.0,"49","25.0","","zzzzz56,zzzzz65","false","","zzzzz56,zzzzz65"
100.0,"49","25.0","","zzzzz56,zzzzz60","false","","zzzzz56,zzzzz60"
85.42,"48","21.0","","zzzzz55,zzzz280","false","","zzzzz55,zzzz280"
85.42,"48","21.0","","zzzzz55,zzzz278","false","","zzzzz55,zzzz278"
93.88,"49","24.0","","zzzzz55,zzzz526","false","","zzzzz55,zzzz526"
93.88,"49","24.0","","zzzzz55,zzzz744","false","","zzzzz55,zzzz744"
93.88,"49","24.0","","zzzzz55,zzzz663","false","","zzzzz55,zzzz663"
93.88,"49","24.0","","zzzzz55,zzzz538","false","","zzzzz55,zzzz538"
93.88,"49","24.0","","zzzzz55,zzzz393","false","","zzzzz55,zzzz393"
93.88,"49","24.0","","zzzzz55,zzzz381","false","","zzzzz55,zzzz381"
93.88,"49","24.0","","zzzzz55,zzzz353","false","","zzzzz55,zzzz353"
93.88,"49","24.0","","zzzzz55,zzzz173","false","","zzzzz55,zzzz173"
93.88,"49","24.0","","zzzzz55,zzzzzz9","false","","zzzzz55,zzzzzz9"
93.88,"49","24.0","","zzzzz55,zzzz466","false","","zzzzz55,zzzz466"
95.92,"49","24.0","","zzzzz55,zzzzzz7","false","","zzzzz55,zzzzzz7"
95.92,"49","24.0","","zzzzz55,zzzz680","false","","zzzzz55,zzzz680"
95.92,"49","24.0","","zzzzz55,zzzz468","false","","zzzzz55,zzzz468"
95.92,"49","24.0","","zzzzz55,zzzz289","false","","zzzzz55,zzzz289"
95.92,"49","24.0","","zzzzz55,zzzz255","false","","zzzzz55,zzzz255"
97.96,"49","25.0","","zzzzz55,zzzzz10","false","","zzzzz55,zzzzz10"
100.0,"49","25.0","","zzzzz55,zzzzz91","false","","zzzzz55,zzzzz91"
87.5,"48","22.0","","zzzzz54,zzzz280","false","","zzzzz54,zzzz280"
87.5,"48","22.0","","zzzzz54,zzzz278","false","","zzzzz54,zzzz278"
95.92,"49","24.0","","zzzzz54,zzzz526","false","","zzzzz54,zzzz526"
95.92,"49","24.0","","zzzzz54,zzzz744","false","","zzzzz54,zzzz744"
95.92,"49","24.0","","zzzzz54,zzzz663","false","","zzzzz54,zzzz663"
95.92,"49","24.0","","zzzzz54,zzzz538","false","","zzzzz54,zzzz538"
95.92,"49","24.0","","zzzzz54,zzzz393","false","","zzzzz54,zzzz393"
95.92,"49","24.0","","zzzzz54,zzzz381","false","","zzzzz54,zzzz381"
95.92,"49","24.0","","zzzzz54,zzzz353","false","","zzzzz54,zzzz353"
95.92,"49","24.0","","zzzzz54,zzzz173","false","","zzzzz54,zzzz173"
95.92,"49","24.0","","zzzzz54,zzzzzz9","false","","zzzzz54,zzzzzz9"
95.92,"49","24.0","","zzzzz54,zzzz466","false","","zzzzz54,zzzz466"
97.96,"49","25.0","","zzzzz54,zzzzz93","false","","zzzzz54,zzzzz93"
97.96,"49","25.0","","zzzzz54,zzzzz64","false","","zzzzz54,zzzzz64"
97.96,"49","25.0","","zzzzz54,zzzzz59","false","","zzzzz54,zzzzz59"
97.96,"49","25.0","","zzzzz54,zzzzz57","false","","zzzzz54,zzzzz57"
97.96,"49","25.0","","zzzzz54,zzzzz36","false","","zzzzz54,zzzzz36"
97.96,"49","25.0","","zzzzz54,zzzzz17","false","","zzzzz54,zzzzz17"
97.96,"49","25.0","","zzzzz54,zzzzz13","false","","zzzzz54,zzzzz13"
97.96,"49","25.0","","zzzzz54,zzzz731","false","","zzzzz54,zzzz731"
97.96,"49","25.0","","zzzzz54,zzzz724","false","","zzzzz54,zzzz724"
97.96,"49","25.0","","zzzzz54,zzzz712","false","","zzzzz54,zzzz712"
97.96,"49","25.0","","zzzzz54,zzzz706","false","","zzzzz54,zzzz706"
97.96,"49","25.0","","zzzzz54,zzzz689","false","","zzzzz54,zzzz689"
97.96,"49","25.0","","zzzzz54,zzzz678","false","","zzzzz54,zzzz678"
97.96,"49","25.0","","zzzzz54,zzzz666","false","","zzzzz54,zzzz666"
97.96,"49","25.0","","zzzzz54,zzzz652","false","","zzzzz54,zzzz652"
97.96,"49","25.0","","zzzzz54,zzzz637","false","","zzzzz54,zzzz637"
97.96,"49","25.0","","zzzzz54,zzzz622","false","","zzzzz54,zzzz622"
97.96,"49","25.0","","zzzzz54,zzzz614","false","","zzzzz54,zzzz614"
97.96,"49","25.0","","zzzzz54,zzzz609","false","","zzzzz54,zzzz609"
97.96,"49","25.0","","zzzzz54,zzzz583","false","","zzzzz54,zzzz583"
97.96,"49","25.0","","zzzzz54,zzzz577","false","","zzzzz54,zzzz577"
97.96,"49","25.0","","zzzzz54,zzzz570","false","","zzzzz54,zzzz570"
97.96,"49","25.0","","zzzzz54,zzzz561","false","","zzzzz54,zzzz561"
97.96,"49","25.0","","zzzzz54,zzzz553","false","","zzzzz54,zzzz553"
97.96,"49","25.0","","zzzzz54,zzzz547","false","","zzzzz54,zzzz547"
97.96,"49","25.0","","zzzzz54,zzzz527","false","","zzzzz54,zzzz527"
97.96,"49","25.0","","zzzzz54,zzzz510","false","","zzzzz54,zzzz510"
97.96,"49","25.0","","zzzzz54,zzzz499","false","","zzzzz54,zzzz499"
97.96,"49","25.0","","zzzzz54,zzzz436","false","","zzzzz54,zzzz436"
97.96,"49","25.0","","zzzzz54,zzzz431","false","","zzzzz54,zzzz431"
97.96,"49","25.0","","zzzzz54,zzzz423","false","","zzzzz54,zzzz423"
97.96,"49","25.0","","zzzzz54,zzzz408","false","","zzzzz54,zzzz408"
97.96,"49","25.0","","zzzzz54,zzzz362","false","","zzzzz54,zzzz362"
97.96,"49","25.0","","zzzzz54,zzzz318","false","","zzzzz54,zzzz318"
97.96,"49","25.0","","zzzzz54,zzzz308","false","","zzzzz54,zzzz308"
97.96,"49","25.0","","zzzzz54,zzzz297","false","","zzzzz54,zzzz297"
97.96,"49","25.0","","zzzzz54,zzzz291","false","","zzzzz54,zzzz291"
97.96,"49","25.0","","zzzzz54,zzzz284","false","","zzzzz54,zzzz284"
97.96,"49","25.0","","zzzzz54,zzzz261","false","","zzzzz54,zzzz261"
97.96,"49","25.0","","zzzzz54,zzzz257","false","","zzzzz54,zzzz257"
97.96,"49","25.0","","zzzzz54,zzzz239","false","","zzzzz54,zzzz239"
97.96,"49","25.0","","zzzzz54,zzzz194","false","","zzzzz54,zzzz194"
97.96,"49","25.0","","zzzzz54,zzzz179","false","","zzzzz54,zzzz179"
97.96,"49","25.0","","zzzzz54,zzzz164","false","","zzzzz54,zzzz164"
97.96,"49","25.0","","zzzzz54,zzzz149","false","","zzzzz54,zzzz149"
97.96,"49","25.0","","zzzzz54,zzzz140","false","","zzzzz54,zzzz140"
97.96,"49","25.0","","zzzzz54,zzzz123","false","","zzzzz54,zzzz123"
97.96,"49","25.0","","zzzzz54,zzzzzz7","false","","zzzzz54,zzzzzz7"
97.96,"49","25.0","","zzzzz54,zzzz680","false","","zzzzz54,zzzz680"
97.96,"49","25.0","","zzzzz54,zzzz468","false","","zzzzz54,zzzz468"
97.96,"49","25.0","","zzzzz54,zzzz289","false","","zzzzz54,zzzz289"
97.96,"49","25.0","","zzzzz54,zzzz255","false","","zzzzz54,zzzz255"
97.96,"49","25.0","","zzzzz54,zzzzz91","false","","zzzzz54,zzzzz91"
97.96,"49","25.0","","zzzzz54,zzzzz55","false","","zzzzz54,zzzzz55"
97.96,"49","25.0","","zzzzz54,zzzzz19","false","","zzzzz54,zzzzz19"
97.96,"49","25.0","","zzzzz54,zzzz581","false","","zzzzz54,zzzz581"
97.96,"49","25.0","","zzzzz54,zzzz575","false","","zzzzz54,zzzz575"
97.96,"49","25.0","","zzzzz54,zzzz567","false","","zzzzz54,zzzz567"
97.96,"49","25.0","","zzzzz54,zzzz524","false","","zzzzz54,zzzz524"
97.96,"49","25.0","","zzzzz54,zzzz513","false","","zzzzz54,zzzz513"
97.96,"49","25.0","","zzzzz54,zzzz421","false","","zzzzz54,zzzz421"
97.96,"49","25.0","","zzzzz54,zzzz181","false","","zzzzz54,zzzz181"
97.96,"49","25.0","","zzzzz54,zzzz166","false","","zzzzz54,zzzz166"
97.96,"49","25.0","","zzzzz54,zzzz735","false","","zzzzz54,zzzz735"
97.96,"49","25.0","","zzzzz54,zzzz733","false","","zzzzz54,zzzz733"
97.96,"49","25.0","","zzzzz54,zzzz564","false","","zzzzz54,zzzz564"
97.96,"49","25.0","","zzzzz54,zzzz563","false","","zzzzz54,zzzz563"
97.96,"49","25.0","","zzzzz54,zzzz557","false","","zzzzz54,zzzz557"
97.96,"49","25.0","","zzzzz54,zzzz556","false","","zzzzz54,zzzz556"
97.96,"49","25.0","","zzzzz54,zzzz555","false","","zzzzz54,zzzz555"
97.96,"49","25.0","","zzzzz54,zzzz531","false","","zzzzz54,zzzz531"
97.96,"49","25.0","","zzzzz54,zzzz529","false","","zzzzz54,zzzz529"
97.96,"49","25.0","","zzzzz54,zzzz429","false","","zzzzz54,zzzz429"
97.96,"49","25.0","","zzzzz54,zzzz428","false","","zzzzz54,zzzz428"
97.96,"49","25.0","","zzzzz54,zzzz321","false","","zzzzz54,zzzz321"
97.96,"49","25.0","","zzzzz54,zzzz320","false","","zzzzz54,zzzz320"
97.96,"49","25.0","","zzzzz54,zzzz285","false","","zzzzz54,zzzz285"
97.96,"49","25.0","","zzzzz54,zzzz282","false","","zzzzz54,zzzz282"
97.96,"49","25.0","","zzzzz54,zzzz192","false","","zzzzz54,zzzz192"
97.96,"49","25.0","","zzzzz54,zzzz190","false","","zzzzz54,zzzz190"
97.96,"49","25.0","","zzzzz54,zzzz138","false","","zzzzz54,zzzz138"
97.96,"49","25.0","","zzzzz54,zzzz137","false","","zzzzz54,zzzz137"
97.96,"49","25.0","","zzzzz54,zzzz121","false","","zzzzz54,zzzz121"
97.96,"49","25.0","","zzzzz54,zzzzz10","false","","zzzzz54,zzzzz10"
100.0,"49","26.0","","zzzzz54,zzzzzz5","false","","zzzzz54,zzzzzz5"
100.0,"49","26.0","","zzzzz54,zzzzzz4","false","","zzzzz54,zzzzzz4"
100.0,"49","26.0","","zzzzz54,zzzzz89","false","","zzzzz54,zzzzz89"
100.0,"49","26.0","","zzzzz54,zzzzz66","false","","zzzzz54,zzzzz66"
98.0,"50","26.0","","zzzzz53,zzzzz21","false","","zzzzz53,zzzzz21"
98.0,"50","26.0","","zzzzz53,zzzz639","false","","zzzzz53,zzzz639"
98.0,"50","26.0","","zzzzz53,zzzz579","false","","zzzzz53,zzzz579"
98.0,"50","26.0","","zzzzz53,zzzz522","false","","zzzzz53,zzzz522"
98.0,"50","26.0","","zzzzz53,zzzz419","false","","zzzzz53,zzzz419"
98.0,"50","26.0","","zzzzz53,zzzz183","false","","zzzzz53,zzzz183"
100.0,"50","26.0","","zzzzz53,zzzzz90","false","","zzzzz53,zzzzz90"
100.0,"50","26.0","","zzzzz53,zzzzz67","false","","zzzzz53,zzzzz67"
87.5,"48","22.0","","zzzzz52,zzzz280","false","","zzzzz52,zzzz280"
87.5,"48","22.0","","zzzzz52,zzzz278","false","","zzzzz52,zzzz278"
95.92,"49","24.0","","zzzzz52,zzzz526","false","","zzzzz52,zzzz526"
95.92,"49","24.0","","zzzzz52,zzzz744","false","","zzzzz52,zzzz744"
95.92,"49","24.0","","zzzzz52,zzzz663","false","","zzzzz52,zzzz663"
95.92,"49","24.0","","zzzzz52,zzzz538","false","","zzzzz52,zzzz538"
95.92,"49","24.0","","zzzzz52,zzzz393","false","","zzzzz52,zzzz393"
95.92,"49","24.0","","zzzzz52,zzzz381","false","","zzzzz52,zzzz381"
95.92,"49","24.0","","zzzzz52,zzzz353","false","","zzzzz52,zzzz353"
95.92,"49","24.0","","zzzzz52,zzzz173","false","","zzzzz52,zzzz173"
95.92,"49","24.0","","zzzzz52,zzzzzz9","false","","zzzzz52,zzzzzz9"
95.92,"49","24.0","","zzzzz52,zzzz466","false","","zzzzz52,zzzz466"
97.96,"49","25.0","","zzzzz52,zzzzz93","false","","zzzzz52,zzzzz93"
97.96,"49","25.0","","zzzzz52,zzzzz64","false","","zzzzz52,zzzzz64"
97.96,"49","25.0","","zzzzz52,zzzzz59","false","","zzzzz52,zzzzz59"
97.96,"49","25.0","","zzzzz52,zzzzz57","false","","zzzzz52,zzzzz57"
97.96,"49","25.0","","zzzzz52,zzzzz36","false","","zzzzz52,zzzzz36"
97.96,"49","25.0","","zzzzz52,zzzzz17","false","","zzzzz52,zzzzz17"
97.96,"49","25.0","","zzzzz52,zzzzz13","false","","zzzzz52,zzzzz13"
97.96,"49","25.0","","zzzzz52,zzzz731","false","","zzzzz52,zzzz731"
97.96,"49","25.0","","zzzzz52,zzzz724","false","","zzzzz52,zzzz724"
97.96,"49","25.0","","zzzzz52,zzzz712","false","","zzzzz52,zzzz712"
97.96,"49","25.0","","zzzzz52,zzzz706","false","","zzzzz52,zzzz706"
97.96,"49","25.0","","zzzzz52,zzzz689","false","","zzzzz52,zzzz689"
97.96,"49","25.0","","zzzzz52,zzzz678","false","","zzzzz52,zzzz678"
97.96,"49","25.0","","zzzzz52,zzzz666","false","","zzzzz52,zzzz666"
97.96,"49","25.0","","zzzzz52,zzzz652","false","","zzzzz52,zzzz652"
97.96,"49","25.0","","zzzzz52,zzzz637","false","","zzzzz52,zzzz637"
97.96,"49","25.0","","zzzzz52,zzzz622","false","","zzzzz52,zzzz622"
97.96,"49","25.0","","zzzzz52,zzzz614","false","","zzzzz52,zzzz614"
97.96,"49","25.0","","zzzzz52,zzzz609","false","","zzzzz52,zzzz609"
97.96,"49","25.0","","zzzzz52,zzzz583","false","","zzzzz52,zzzz583"
97.96,"49","25.0","","zzzzz52,zzzz577","false","","zzzzz52,zzzz577"
97.96,"49","25.0","","zzzzz52,zzzz570","false","","zzzzz52,zzzz570"
97.96,"49","25.0","","zzzzz52,zzzz561","false","","zzzzz52,zzzz561"
97.96,"49","25.0","","zzzzz52,zzzz553","false","","zzzzz52,zzzz553"
97.96,"49","25.0","","zzzzz52,zzzz547","false","","zzzzz52,zzzz547"
97.96,"49","25.0","","zzzzz52,zzzz527","false","","zzzzz52,zzzz527"
97.96,"49","25.0","","zzzzz52,zzzz510","false","","zzzzz52,zzzz510"
97.96,"49","25.0","","zzzzz52,zzzz499","false","","zzzzz52,zzzz499"
97.96,"49","25.0","","zzzzz52,zzzz436","false","","zzzzz52,zzzz436"
97.96,"49","25.0","","zzzzz52,zzzz431","false","","zzzzz52,zzzz431"
97.96,"49","25.0","","zzzzz52,zzzz423","false","","zzzzz52,zzzz423"
97.96,"49","25.0","","zzzzz52,zzzz408","false","","zzzzz52,zzzz408"
97.96,"49","25.0","","zzzzz52,zzzz362","false","","zzzzz52,zzzz362"
97.96,"49","25.0","","zzzzz52,zzzz318","false","","zzzzz52,zzzz318"
97.96,"49","25.0","","zzzzz52,zzzz308","false","","zzzzz52,zzzz308"
97.96,"49","25.0","","zzzzz52,zzzz297","false","","zzzzz52,zzzz297"
97.96,"49","25.0","","zzzzz52,zzzz291","false","","zzzzz52,zzzz291"
97.96,"49","25.0","","zzzzz52,zzzz284","false","","zzzzz52,zzzz284"
97.96,"49","25.0","","zzzzz52,zzzz261","false","","zzzzz52,zzzz261"
97.96,"49","25.0","","zzzzz52,zzzz257","false","","zzzzz52,zzzz257"
97.96,"49","25.0","","zzzzz52,zzzz239","false","","zzzzz52,zzzz239"
97.96,"49","25.0","","zzzzz52,zzzz194","false","","zzzzz52,zzzz194"
97.96,"49","25.0","","zzzzz52,zzzz179","false","","zzzzz52,zzzz179"
97.96,"49","25.0","","zzzzz52,zzzz164","false","","zzzzz52,zzzz164"
97.96,"49","25.0","","zzzzz52,zzzz149","false","","zzzzz52,zzzz149"
97.96,"49","25.0","","zzzzz52,zzzz140","false","","zzzzz52,zzzz140"
97.96,"49","25.0","","zzzzz52,zzzz123","false","","zzzzz52,zzzz123"
97.96,"49","25.0","","zzzzz52,zzzzzz7","false","","zzzzz52,zzzzzz7"
97.96,"49","25.0","","zzzzz52,zzzz680","false","","zzzzz52,zzzz680"
97.96,"49","25.0","","zzzzz52,zzzz468","false","","zzzzz52,zzzz468"
97.96,"49","25.0","","zzzzz52,zzzz289","false","","zzzzz52,zzzz289"
97.96,"49","25.0","","zzzzz52,zzzz255","false","","zzzzz52,zzzz255"
97.96,"49","25.0","","zzzzz52,zzzzz91","false","","zzzzz52,zzzzz91"
97.96,"49","25.0","","zzzzz52,zzzzz55","false","","zzzzz52,zzzzz55"
97.96,"49","25.0","","zzzzz52,zzzzz19","false","","zzzzz52,zzzzz19"
97.96,"49","25.0","","zzzzz52,zzzz581","false","","zzzzz52,zzzz581"
97.96,"49","25.0","","zzzzz52,zzzz575","false","","zzzzz52,zzzz575"
97.96,"49","25.0","","zzzzz52,zzzz567","false","","zzzzz52,zzzz567"
97.96,"49","25.0","","zzzzz52,zzzz524","false","","zzzzz52,zzzz524"
97.96,"49","25.0","","zzzzz52,zzzz513","false","","zzzzz52,zzzz513"
97.96,"49","25.0","","zzzzz52,zzzz421","false","","zzzzz52,zzzz421"
97.96,"49","25.0","","zzzzz52,zzzz181","false","","zzzzz52,zzzz181"
97.96,"49","25.0","","zzzzz52,zzzz166","false","","zzzzz52,zzzz166"
97.96,"49","25.0","","zzzzz52,zzzz735","false","","zzzzz52,zzzz735"
97.96,"49","25.0","","zzzzz52,zzzz733","false","","zzzzz52,zzzz733"
97.96,"49","25.0","","zzzzz52,zzzz564","false","","zzzzz52,zzzz564"
97.96,"49","25.0","","zzzzz52,zzzz563","false","","zzzzz52,zzzz563"
97.96,"49","25.0","","zzzzz52,zzzz557","false","","zzzzz52,zzzz557"
97.96,"49","25.0","","zzzzz52,zzzz556","false","","zzzzz52,zzzz556"
97.96,"49","25.0","","zzzzz52,zzzz555","false","","zzzzz52,zzzz555"
97.96,"49","25.0","","zzzzz52,zzzz531","false","","zzzzz52,zzzz531"
97.96,"49","25.0","","zzzzz52,zzzz529","false","","zzzzz52,zzzz529"
97.96,"49","25.0","","zzzzz52,zzzz429","false","","zzzzz52,zzzz429"
97.96,"49","25.0","","zzzzz52,zzzz428","false","","zzzzz52,zzzz428"
97.96,"49","25.0","","zzzzz52,zzzz321","false","","zzzzz52,zzzz321"
97.96,"49","25.0","","zzzzz52,zzzz320","false","","zzzzz52,zzzz320"
97.96,"49","25.0","","zzzzz52,zzzz285","false","","zzzzz52,zzzz285"
97.96,"49","25.0","","zzzzz52,zzzz282","false","","zzzzz52,zzzz282"
97.96,"49","25.0","","zzzzz52,zzzz192","false","","zzzzz52,zzzz192"
97.96,"49","25.0","","zzzzz52,zzzz190","false","","zzzzz52,zzzz190"
97.96,"49","25.0","","zzzzz52,zzzz138","false","","zzzzz52,zzzz138"
97.96,"49","25.0","","zzzzz52,zzzz137","false","","zzzzz52,zzzz137"
97.96,"49","25.0","","zzzzz52,zzzz121","false","","zzzzz52,zzzz121"
97.96,"49","25.0","","zzzzz52,zzzzz10","false","","zzzzz52,zzzzz10"
100.0,"49","26.0","","zzzzz52,zzzzzz5","false","","zzzzz52,zzzzzz5"
100.0,"49","26.0","","zzzzz52,zzzzzz4","false","","zzzzz52,zzzzzz4"
100.0,"49","26.0","","zzzzz52,zzzzz89","false","","zzzzz52,zzzzz89"
100.0,"49","26.0","","zzzzz52,zzzzz66","false","","zzzzz52,zzzzz66"
100.0,"49","26.0","","zzzzz52,zzzzz54","false","","zzzzz52,zzzzz54"
77.08,"48","20.0","","zzzzz50,zzzzz44","false","","zzzzz50,zzzzz44"
81.25,"48","21.0","","zzzzz50,zzzz455","false","","zzzzz50,zzzz455"
83.33,"48","21.0","","zzzzz50,zzzz671","false","","zzzzz50,zzzz671"
83.33,"48","21.0","","zzzzz50,zzzz457","false","","zzzzz50,zzzz457"
85.42,"48","21.0","","zzzzz50,zzzz458","false","","zzzzz50,zzzz458"
95.83,"48","23.0","","zzzzz50,zzzzz51","false","","zzzzz50,zzzzz51"
91.67,"48","23.0","","zzzzz50,zzzz628","false","","zzzzz50,zzzz628"
91.67,"48","23.0","","zzzzz50,zzzz484","false","","zzzzz50,zzzz484"
97.92,"48","24.0","","zzzzz50,zzzz627","false","","zzzzz50,zzzz627"
97.92,"48","24.0","","zzzzz50,zzzzz49","false","","zzzzz50,zzzzz49"
97.92,"48","24.0","","zzzzz50,zzzz237","false","","zzzzz50,zzzz237"
97.92,"48","24.0","","zzzzz50,zzzz487","false","","zzzzz50,zzzz487"
79.17,"48","20.0","","zzzzz49,zzzzz44","false","","zzzzz49,zzzzz44"
83.33,"48","21.0","","zzzzz49,zzzz457","false","","zzzzz49,zzzz457"
83.33,"48","21.0","","zzzzz49,zzzz455","false","","zzzzz49,zzzz455"
85.42,"48","21.0","","zzzzz49,zzzz458","false","","zzzzz49,zzzz458"
85.42,"48","21.0","","zzzzz49,zzzz671","false","","zzzzz49,zzzz671"
93.75,"48","23.0","","zzzzz49,zzzzz51","false","","zzzzz49,zzzzz51"
93.75,"48","23.0","","zzzzz49,zzzz628","false","","zzzzz49,zzzz628"
93.75,"48","23.0","","zzzzz49,zzzz484","false","","zzzzz49,zzzz484"
97.92,"48","24.0","","zzzzz49,zzzz627","false","","zzzzz49,zzzz627"
95.83,"48","24.0","","zzzzz49,zzzz487","false","","zzzzz49,zzzz487"
77.08,"48","20.0","","zzzzz48,zzzzz44","false","","zzzzz48,zzzzz44"
81.25,"48","21.0","","zzzzz48,zzzz455","false","","zzzzz48,zzzz455"
83.33,"48","21.0","","zzzzz48,zzzz671","false","","zzzzz48,zzzz671"
83.33,"48","21.0","","zzzzz48,zzzz457","false","","zzzzz48,zzzz457"
85.42,"48","21.0","","zzzzz48,zzzz458","false","","zzzzz48,zzzz458"
95.83,"48","23.0","","zzzzz48,zzzzz51","false","","zzzzz48,zzzzz51"
91.67,"48","23.0","","zzzzz48,zzzz628","false","","zzzzz48,zzzz628"
91.67,"48","23.0","","zzzzz48,zzzz484","false","","zzzzz48,zzzz484"
97.92,"48","24.0","","zzzzz48,zzzz627","false","","zzzzz48,zzzz627"
97.92,"48","24.0","","zzzzz48,zzzzz49","false","","zzzzz48,zzzzz49"
97.92,"48","24.0","","zzzzz48,zzzz237","false","","zzzzz48,zzzz237"
97.92,"48","24.0","","zzzzz48,zzzz487","false","","zzzzz48,zzzz487"
100.0,"48","24.0","","zzzzz48,zzzzz50","false","","zzzzz48,zzzzz50"
79.17,"48","20.0","","zzzzz47,zzzz458","false","","zzzzz47,zzzz458"
77.08,"48","20.0","","zzzzz47,zzzz455","false","","zzzzz47,zzzz455"
79.17,"48","20.0","","zzzzz47,zzzz110","false","","zzzzz47,zzzz110"
79.17,"48","20.0","","zzzzz47,zzzz671","false","","zzzzz47,zzzz671"
79.17,"48","20.0","","zzzzz47,zzzz672","false","","zzzzz47,zzzz672"
79.17,"48","20.0","","zzzzz47,zzzz673","false","","zzzzz47,zzzz673"
79.17,"48","20.0","","zzzzz47,zzzz112","false","","zzzzz47,zzzz112"
79.17,"48","20.0","","zzzzz47,zzzz456","false","","zzzzz47,zzzz456"
87.5,"48","21.0","","zzzzz47,zzzzz51","false","","zzzzz47,zzzzz51"
87.5,"48","22.0","","zzzzz47,zzzz628","false","","zzzzz47,zzzz628"
87.5,"48","22.0","","zzzzz47,zzzz484","false","","zzzzz47,zzzz484"
89.58,"48","22.0","","zzzzz47,zzzzz46","false","","zzzzz47,zzzzz46"
89.58,"48","22.0","","zzzzz47,zzzz503","false","","zzzzz47,zzzz503"
89.58,"48","22.0","","zzzzz47,zzzz444","false","","zzzzz47,zzzz444"
89.58,"48","22.0","","zzzzz47,zzzz333","false","","zzzzz47,zzzz333"
89.58,"48","22.0","","zzzzz47,zzzz234","false","","zzzzz47,zzzz234"
89.58,"48","22.0","","zzzzz47,zzzz223","false","","zzzzz47,zzzz223"
89.58,"48","22.0","","zzzzz47,zzzz150","false","","zzzzz47,zzzz150"
91.67,"48","22.0","","zzzzz47,zzzz627","false","","zzzzz47,zzzz627"
89.58,"48","22.0","","zzzzz47,zzzz487","false","","zzzzz47,zzzz487"
91.67,"48","22.0","","zzzzz47,zzzzz50","false","","zzzzz47,zzzzz50"
91.67,"48","22.0","","zzzzz47,zzzzz48","false","","zzzzz47,zzzzz48"
91.67,"48","22.0","","zzzzz47,zzzz607","false","","zzzzz47,zzzz607"
91.67,"48","22.0","","zzzzz47,zzzz505","false","","zzzzz47,zzzz505"
91.67,"48","22.0","","zzzzz47,zzzz486","false","","zzzzz47,zzzz486"
91.67,"48","22.0","","zzzzz47,zzzz388","false","","zzzzz47,zzzz388"
91.67,"48","22.0","","zzzzz47,zzzz236","false","","zzzzz47,zzzz236"
91.67,"48","22.0","","zzzzz47,zzzz235","false","","zzzzz47,zzzz235"
89.58,"48","23.0","","zzzzz47,zzzz601","false","","zzzzz47,zzzz601"
89.58,"48","23.0","","zzzzz47,zzzz162","false","","zzzzz47,zzzz162"
93.75,"48","23.0","","zzzzz47,zzzzz49","false","","zzzzz47,zzzzz49"
93.75,"48","23.0","","zzzzz47,zzzz237","false","","zzzzz47,zzzz237"
100.0,"48","24.0","","zzzzz47,zzzzz97","false","","zzzzz47,zzzzz97"
77.08,"48","20.0","","zzzzz46,zzzzz43","false","","zzzzz46,zzzzz43"
77.08,"48","20.0","","zzzzz46,zzzzz42","false","","zzzzz46,zzzzz42"
77.08,"48","20.0","","zzzzz46,zzzz246","false","","zzzzz46,zzzz246"
77.08,"48","20.0","","zzzzz46,zzzz201","false","","zzzzz46,zzzz201"
77.08,"48","20.0","","zzzzz46,zzzz200","false","","zzzzz46,zzzz200"
77.08,"48","20.0","","zzzzz46,zzzz199","false","","zzzzz46,zzzz199"
77.08,"48","20.0","","zzzzz46,zzzz198","false","","zzzzz46,zzzz198"
79.17,"48","20.0","","zzzzz46,zzzzz44","false","","zzzzz46,zzzzz44"
81.25,"48","21.0","","zzzzz46,zzzz202","false","","zzzzz46,zzzz202"
83.33,"48","21.0","","zzzzz46,zzzz457","false","","zzzzz46,zzzz457"
83.33,"48","21.0","","zzzzz46,zzzz455","false","","zzzzz46,zzzz455"
85.42,"48","21.0","","zzzzz46,zzzz458","false","","zzzzz46,zzzz458"
85.42,"48","21.0","","zzzzz46,zzzz671","false","","zzzzz46,zzzz671"
89.58,"48","22.0","","zzzzz46,zzzzz51","false","","zzzzz46,zzzzz51"
93.75,"48","23.0","","zzzzz46,zzzz627","false","","zzzzz46,zzzz627"
91.67,"48","23.0","","zzzzz46,zzzz487","false","","zzzzz46,zzzz487"
93.75,"48","23.0","","zzzzz46,zzzzz50","false","","zzzzz46,zzzzz50"
93.75,"48","23.0","","zzzzz46,zzzzz48","false","","zzzzz46,zzzzz48"
93.75,"48","23.0","","zzzzz46,zzzz607","false","","zzzzz46,zzzz607"
93.75,"48","23.0","","zzzzz46,zzzz505","false","","zzzzz46,zzzz505"
93.75,"48","23.0","","zzzzz46,zzzz486","false","","zzzzz46,zzzz486"
93.75,"48","23.0","","zzzzz46,zzzz388","false","","zzzzz46,zzzz388"
93.75,"48","23.0","","zzzzz46,zzzz236","false","","zzzzz46,zzzz236"
93.75,"48","23.0","","zzzzz46,zzzz235","false","","zzzzz46,zzzz235"
95.83,"48","23.0","","zzzzz46,zzzz601","false","","zzzzz46,zzzz601"
95.83,"48","23.0","","zzzzz46,zzzz162","false","","zzzzz46,zzzz162"
95.83,"48","24.0","","zzzzz46,zzzzz49","false","","zzzzz46,zzzzz49"
95.83,"48","24.0","","zzzzz46,zzzz237","false","","zzzzz46,zzzz237"
97.92,"48","24.0","","zzzzz46,zzzz628","false","","zzzzz46,zzzz628"
97.92,"48","24.0","","zzzzz46,zzzz484","false","","zzzzz46,zzzz484"
84.38,"64","26.0","","zzzzz45,zzzz384","false","","zzzzz45,zzzz384"
84.38,"64","26.0","","zzzzz45,zzzz242","false","","zzzzz45,zzzz242"
100.0,"64","32.0","","zzzzz45,zzzzz75","false","","zzzzz45,zzzzz75"
75.0,"48","20.0","","zzzzz43,zzzz628","false","","zzzzz43,zzzz628"
75.0,"48","20.0","","zzzzz43,zzzz484","false","","zzzzz43,zzzz484"
75.0,"48","20.0","","zzzzz43,zzzz458","false","","zzzzz43,zzzz458"
75.0,"48","20.0","","zzzzz43,zzzz671","false","","zzzzz43,zzzz671"
75.0,"48","20.0","","zzzzz43,zzzz457","false","","zzzzz43,zzzz457"
75.0,"48","20.0","","zzzzz43,zzzz455","false","","zzzzz43,zzzz455"
81.25,"48","20.0","","zzzzz43,zzzz627","false","","zzzzz43,zzzz627"
81.25,"48","21.0","","zzzzz43,zzzz487","false","","zzzzz43,zzzz487"
81.25,"48","21.0","","zzzzz43,zzzzz49","false","","zzzzz43,zzzzz49"
81.25,"48","21.0","","zzzzz43,zzzz237","false","","zzzzz43,zzzz237"
83.33,"48","21.0","","zzzzz43,zzzzz50","false","","zzzzz43,zzzzz50"
83.33,"48","21.0","","zzzzz43,zzzzz48","false","","zzzzz43,zzzzz48"
83.33,"48","21.0","","zzzzz43,zzzz607","false","","zzzzz43,zzzz607"
83.33,"48","21.0","","zzzzz43,zzzz505","false","","zzzzz43,zzzz505"
83.33,"48","21.0","","zzzzz43,zzzz486","false","","zzzzz43,zzzz486"
83.33,"48","21.0","","zzzzz43,zzzz388","false","","zzzzz43,zzzz388"
83.33,"48","21.0","","zzzzz43,zzzz236","false","","zzzzz43,zzzz236"
83.33,"48","21.0","","zzzzz43,zzzz235","false","","zzzzz43,zzzz235"
91.67,"48","23.0","","zzzzz43,zzzz202","false","","zzzzz43,zzzz202"
93.75,"48","23.0","","zzzzz43,zzzzz44","false","","zzzzz43,zzzzz44"
75.0,"48","20.0","","zzzzz42,zzzz628","false","","zzzzz42,zzzz628"
75.0,"48","20.0","","zzzzz42,zzzz484","false","","zzzzz42,zzzz484"
75.0,"48","20.0","","zzzzz42,zzzz458","false","","zzzzz42,zzzz458"
75.0,"48","20.0","","zzzzz42,zzzz671","false","","zzzzz42,zzzz671"
75.0,"48","20.0","","zzzzz42,zzzz457","false","","zzzzz42,zzzz457"
75.0,"48","20.0","","zzzzz42,zzzz455","false","","zzzzz42,zzzz455"
81.25,"48","20.0","","zzzzz42,zzzz627","false","","zzzzz42,zzzz627"
81.25,"48","21.0","","zzzzz42,zzzz487","false","","zzzzz42,zzzz487"
81.25,"48","21.0","","zzzzz42,zzzzz49","false","","zzzzz42,zzzzz49"
81.25,"48","21.0","","zzzzz42,zzzz237","false","","zzzzz42,zzzz237"
83.33,"48","21.0","","zzzzz42,zzzzz50","false","","zzzzz42,zzzzz50"
83.33,"48","21.0","","zzzzz42,zzzzz48","false","","zzzzz42,zzzzz48"
83.33,"48","21.0","","zzzzz42,zzzz607","false","","zzzzz42,zzzz607"
83.33,"48","21.0","","zzzzz42,zzzz505","false","","zzzzz42,zzzz505"
83.33,"48","21.0","","zzzzz42,zzzz486","false","","zzzzz42,zzzz486"
83.33,"48","21.0","","zzzzz42,zzzz388","false","","zzzzz42,zzzz388"
83.33,"48","21.0","","zzzzz42,zzzz236","false","","zzzzz42,zzzz236"
83.33,"48","21.0","","zzzzz42,zzzz235","false","","zzzzz42,zzzz235"
91.67,"48","23.0","","zzzzz42,zzzz202","false","","zzzzz42,zzzz202"
93.75,"48","23.0","","zzzzz42,zzzzz44","false","","zzzzz42,zzzzz44"
90.2,"51","24.0","","zzzzz41,zzzz273","false","","zzzzz41,zzzz273"
87.5,"48","22.0","","zzzzz40,zzzz280","false","","zzzzz40,zzzz280"
87.5,"48","22.0","","zzzzz40,zzzz278","false","","zzzzz40,zzzz278"
95.92,"49","24.0","","zzzzz40,zzzz526","false","","zzzzz40,zzzz526"
95.92,"49","24.0","","zzzzz40,zzzz744","false","","zzzzz40,zzzz744"
95.92,"49","24.0","","zzzzz40,zzzz663","false","","zzzzz40,zzzz663"
95.92,"49","24.0","","zzzzz40,zzzz538","false","","zzzzz40,zzzz538"
95.92,"49","24.0","","zzzzz40,zzzz393","false","","zzzzz40,zzzz393"
95.92,"49","24.0","","zzzzz40,zzzz381","false","","zzzzz40,zzzz381"
95.92,"49","24.0","","zzzzz40,zzzz353","false","","zzzzz40,zzzz353"
95.92,"49","24.0","","zzzzz40,zzzz173","false","","zzzzz40,zzzz173"
95.92,"49","24.0","","zzzzz40,zzzzzz9","false","","zzzzz40,zzzzzz9"
95.92,"49","24.0","","zzzzz40,zzzz466","false","","zzzzz40,zzzz466"
97.96,"49","25.0","","zzzzz40,zzzzz93","false","","zzzzz40,zzzzz93"
97.96,"49","25.0","","zzzzz40,zzzzz64","false","","zzzzz40,zzzzz64"
97.96,"49","25.0","","zzzzz40,zzzzz59","false","","zzzzz40,zzzzz59"
97.96,"49","25.0","","zzzzz40,zzzzz57","false","","zzzzz40,zzzzz57"
97.96,"49","25.0","","zzzzz40,zzzzz36","false","","zzzzz40,zzzzz36"
97.96,"49","25.0","","zzzzz40,zzzzz17","false","","zzzzz40,zzzzz17"
97.96,"49","25.0","","zzzzz40,zzzzz13","false","","zzzzz40,zzzzz13"
97.96,"49","25.0","","zzzzz40,zzzz731","false","","zzzzz40,zzzz731"
97.96,"49","25.0","","zzzzz40,zzzz724","false","","zzzzz40,zzzz724"
97.96,"49","25.0","","zzzzz40,zzzz712","false","","zzzzz40,zzzz712"
97.96,"49","25.0","","zzzzz40,zzzz706","false","","zzzzz40,zzzz706"
97.96,"49","25.0","","zzzzz40,zzzz689","false","","zzzzz40,zzzz689"
97.96,"49","25.0","","zzzzz40,zzzz678","false","","zzzzz40,zzzz678"
97.96,"49","25.0","","zzzzz40,zzzz666","false","","zzzzz40,zzzz666"
97.96,"49","25.0","","zzzzz40,zzzz652","false","","zzzzz40,zzzz652"
97.96,"49","25.0","","zzzzz40,zzzz637","false","","zzzzz40,zzzz637"
97.96,"49","25.0","","zzzzz40,zzzz622","false","","zzzzz40,zzzz622"
97.96,"49","25.0","","zzzzz40,zzzz614","false","","zzzzz40,zzzz614"
97.96,"49","25.0","","zzzzz40,zzzz609","false","","zzzzz40,zzzz609"
97.96,"49","25.0","","zzzzz40,zzzz583","false","","zzzzz40,zzzz583"
97.96,"49","25.0","","zzzzz40,zzzz577","false","","zzzzz40,zzzz577"
97.96,"49","25.0","","zzzzz40,zzzz570","false","","zzzzz40,zzzz570"
97.96,"49","25.0","","zzzzz40,zzzz561","false","","zzzzz40,zzzz561"
97.96,"49","25.0","","zzzzz40,zzzz553","false","","zzzzz40,zzzz553"
97.96,"49","25.0","","zzzzz40,zzzz547","false","","zzzzz40,zzzz547"
97.96,"49","25.0","","zzzzz40,zzzz527","false","","zzzzz40,zzzz527"
97.96,"49","25.0","","zzzzz40,zzzz510","false","","zzzzz40,zzzz510"
97.96,"49","25.0","","zzzzz40,zzzz499","false","","zzzzz40,zzzz499"
97.96,"49","25.0","","zzzzz40,zzzz436","false","","zzzzz40,zzzz436"
97.96,"49","25.0","","zzzzz40,zzzz431","false","","zzzzz40,zzzz431"
97.96,"49","25.0","","zzzzz40,zzzz423","false","","zzzzz40,zzzz423"
97.96,"49","25.0","","zzzzz40,zzzz408","false","","zzzzz40,zzzz408"
97.96,"49","25.0","","zzzzz40,zzzz362","false","","zzzzz40,zzzz362"
97.96,"49","25.0","","zzzzz40,zzzz318","false","","zzzzz40,zzzz318"
97.96,"49","25.0","","zzzzz40,zzzz308","false","","zzzzz40,zzzz308"
97.96,"49","25.0","","zzzzz40,zzzz297","false","","zzzzz40,zzzz297"
97.96,"49","25.0","","zzzzz40,zzzz291","false","","zzzzz40,zzzz291"
97.96,"49","25.0","","zzzzz40,zzzz284","false","","zzzzz40,zzzz284"
97.96,"49","25.0","","zzzzz40,zzzz261","false","","zzzzz40,zzzz261"
97.96,"49","25.0","","zzzzz40,zzzz257","false","","zzzzz40,zzzz257"
97.96,"49","25.0","","zzzzz40,zzzz239","false","","zzzzz40,zzzz239"
97.96,"49","25.0","","zzzzz40,zzzz194","false","","zzzzz40,zzzz194"
97.96,"49","25.0","","zzzzz40,zzzz179","false","","zzzzz40,zzzz179"
97.96,"49","25.0","","zzzzz40,zzzz164","false","","zzzzz40,zzzz164"
97.96,"49","25.0","","zzzzz40,zzzz149","false","","zzzzz40,zzzz149"
97.96,"49","25.0","","zzzzz40,zzzz140","false","","zzzzz40,zzzz140"
97.96,"49","25.0","","zzzzz40,zzzz123","false","","zzzzz40,zzzz123"
97.96,"49","25.0","","zzzzz40,zzzzzz7","false","","zzzzz40,zzzzzz7"
97.96,"49","25.0","","zzzzz40,zzzz680","false","","zzzzz40,zzzz680"
97.96,"49","25.0","","zzzzz40,zzzz468","false","","zzzzz40,zzzz468"
97.96,"49","25.0","","zzzzz40,zzzz289","false","","zzzzz40,zzzz289"
97.96,"49","25.0","","zzzzz40,zzzz255","false","","zzzzz40,zzzz255"
97.96,"49","25.0","","zzzzz40,zzzzz91","false","","zzzzz40,zzzzz91"
97.96,"49","25.0","","zzzzz40,zzzzz55","false","","zzzzz40,zzzzz55"
97.96,"49","25.0","","zzzzz40,zzzzz19","false","","zzzzz40,zzzzz19"
97.96,"49","25.0","","zzzzz40,zzzz581","false","","zzzzz40,zzzz581"
97.96,"49","25.0","","zzzzz40,zzzz575","false","","zzzzz40,zzzz575"
97.96,"49","25.0","","zzzzz40,zzzz567","false","","zzzzz40,zzzz567"
97.96,"49","25.0","","zzzzz40,zzzz524","false","","zzzzz40,zzzz524"
97.96,"49","25.0","","zzzzz40,zzzz513","false","","zzzzz40,zzzz513"
97.96,"49","25.0","","zzzzz40,zzzz421","false","","zzzzz40,zzzz421"
97.96,"49","25.0","","zzzzz40,zzzz181","false","","zzzzz40,zzzz181"
97.96,"49","25.0","","zzzzz40,zzzz166","false","","zzzzz40,zzzz166"
97.96,"49","25.0","","zzzzz40,zzzz735","false","","zzzzz40,zzzz735"
97.96,"49","25.0","","zzzzz40,zzzz733","false","","zzzzz40,zzzz733"
97.96,"49","25.0","","zzzzz40,zzzz564","false","","zzzzz40,zzzz564"
97.96,"49","25.0","","zzzzz40,zzzz563","false","","zzzzz40,zzzz563"
97.96,"49","25.0","","zzzzz40,zzzz557","false","","zzzzz40,zzzz557"
97.96,"49","25.0","","zzzzz40,zzzz556","false","","zzzzz40,zzzz556"
97.96,"49","25.0","","zzzzz40,zzzz555","false","","zzzzz40,zzzz555"
97.96,"49","25.0","","zzzzz40,zzzz531","false","","zzzzz40,zzzz531"
97.96,"49","25.0","","zzzzz40,zzzz529","false","","zzzzz40,zzzz529"
97.96,"49","25.0","","zzzzz40,zzzz429","false","","zzzzz40,zzzz429"
97.96,"49","25.0","","zzzzz40,zzzz428","false","","zzzzz40,zzzz428"
97.96,"49","25.0","","zzzzz40,zzzz321","false","","zzzzz40,zzzz321"
97.96,"49","25.0","","zzzzz40,zzzz320","false","","zzzzz40,zzzz320"
97.96,"49","25.0","","zzzzz40,zzzz285","false","","zzzzz40,zzzz285"
97.96,"49","25.0","","zzzzz40,zzzz282","false","","zzzzz40,zzzz282"
97.96,"49","25.0","","zzzzz40,zzzz192","false","","zzzzz40,zzzz192"
97.96,"49","25.0","","zzzzz40,zzzz190","false","","zzzzz40,zzzz190"
97.96,"49","25.0","","zzzzz40,zzzz138","false","","zzzzz40,zzzz138"
97.96,"49","25.0","","zzzzz40,zzzz137","false","","zzzzz40,zzzz137"
97.96,"49","25.0","","zzzzz40,zzzz121","false","","zzzzz40,zzzz121"
97.96,"49","25.0","","zzzzz40,zzzzz10","false","","zzzzz40,zzzzz10"
100.0,"49","26.0","","zzzzz40,zzzzzz5","false","","zzzzz40,zzzzzz5"
100.0,"49","26.0","","zzzzz40,zzzzzz4","false","","zzzzz40,zzzzzz4"
100.0,"49","26.0","","zzzzz40,zzzzz89","false","","zzzzz40,zzzzz89"
100.0,"49","26.0","","zzzzz40,zzzzz66","false","","zzzzz40,zzzzz66"
100.0,"49","26.0","","zzzzz40,zzzzz54","false","","zzzzz40,zzzzz54"
100.0,"49","26.0","","zzzzz40,zzzzz52","false","","zzzzz40,zzzzz52"
76.0,"50","20.0","","zzzzz39,zzzzzz6","false","","zzzzz39,zzzzzz6"
76.0,"50","20.0","","zzzzz39,zzzz727","false","","zzzzz39,zzzz727"
76.0,"50","20.0","","zzzzz39,zzzz681","false","","zzzzz39,zzzz681"
76.0,"50","20.0","","zzzzz39,zzzz655","false","","zzzzz39,zzzz655"
76.0,"50","20.0","","zzzzz39,zzzz469","false","","zzzzz39,zzzz469"
76.0,"50","20.0","","zzzzz39,zzzz288","false","","zzzzz39,zzzz288"
76.0,"50","20.0","","zzzzz39,zzzz709","false","","zzzzz39,zzzz709"
76.0,"50","20.0","","zzzzz39,zzzz544","false","","zzzzz39,zzzz544"
76.0,"50","20.0","","zzzzz39,zzzz411","false","","zzzzz39,zzzz411"
90.0,"50","24.0","","zzzzz39,zzzzz21","false","","zzzzz39,zzzzz21"
90.0,"50","24.0","","zzzzz39,zzzz639","false","","zzzzz39,zzzz639"
90.0,"50","24.0","","zzzzz39,zzzz579","false","","zzzzz39,zzzz579"
90.0,"50","24.0","","zzzzz39,zzzz522","false","","zzzzz39,zzzz522"
90.0,"50","24.0","","zzzzz39,zzzz419","false","","zzzzz39,zzzz419"
90.0,"50","24.0","","zzzzz39,zzzz183","false","","zzzzz39,zzzz183"
92.0,"50","24.0","","zzzzz39,zzzzz90","false","","zzzzz39,zzzzz90"
92.0,"50","24.0","","zzzzz39,zzzzz67","false","","zzzzz39,zzzzz67"
92.0,"50","24.0","","zzzzz39,zzzzz53","false","","zzzzz39,zzzzz53"
92.0,"50","24.0","","zzzzz39,zzzz573","false","","zzzzz39,zzzz573"
92.0,"50","24.0","","zzzzz39,zzzz568","false","","zzzzz39,zzzz568"
92.0,"50","24.0","","zzzzz39,zzzz497","false","","zzzzz39,zzzz497"
92.0,"50","24.0","","zzzzz39,zzzz168","false","","zzzzz39,zzzz168"
87.5,"48","22.0","","zzzzz38,zzzz280","false","","zzzzz38,zzzz280"
87.5,"48","22.0","","zzzzz38,zzzz278","false","","zzzzz38,zzzz278"
95.92,"49","24.0","","zzzzz38,zzzz526","false","","zzzzz38,zzzz526"
95.92,"49","24.0","","zzzzz38,zzzz744","false","","zzzzz38,zzzz744"
95.92,"49","24.0","","zzzzz38,zzzz663","false","","zzzzz38,zzzz663"
95.92,"49","24.0","","zzzzz38,zzzz538","false","","zzzzz38,zzzz538"
95.92,"49","24.0","","zzzzz38,zzzz393","false","","zzzzz38,zzzz393"
95.92,"49","24.0","","zzzzz38,zzzz381","false","","zzzzz38,zzzz381"
95.92,"49","24.0","","zzzzz38,zzzz353","false","","zzzzz38,zzzz353"
95.92,"49","24.0","","zzzzz38,zzzz173","false","","zzzzz38,zzzz173"
95.92,"49","24.0","","zzzzz38,zzzzzz9","false","","zzzzz38,zzzzzz9"
95.92,"49","24.0","","zzzzz38,zzzz466","false","","zzzzz38,zzzz466"
97.96,"49","25.0","","zzzzz38,zzzzz93","false","","zzzzz38,zzzzz93"
97.96,"49","25.0","","zzzzz38,zzzzz64","false","","zzzzz38,zzzzz64"
97.96,"49","25.0","","zzzzz38,zzzzz59","false","","zzzzz38,zzzzz59"
97.96,"49","25.0","","zzzzz38,zzzzz57","false","","zzzzz38,zzzzz57"
97.96,"49","25.0","","zzzzz38,zzzzz36","false","","zzzzz38,zzzzz36"
97.96,"49","25.0","","zzzzz38,zzzzz17","false","","zzzzz38,zzzzz17"
97.96,"49","25.0","","zzzzz38,zzzzz13","false","","zzzzz38,zzzzz13"
97.96,"49","25.0","","zzzzz38,zzzz731","false","","zzzzz38,zzzz731"
97.96,"49","25.0","","zzzzz38,zzzz724","false","","zzzzz38,zzzz724"
97.96,"49","25.0","","zzzzz38,zzzz712","false","","zzzzz38,zzzz712"
97.96,"49","25.0","","zzzzz38,zzzz706","false","","zzzzz38,zzzz706"
97.96,"49","25.0","","zzzzz38,zzzz689","false","","zzzzz38,zzzz689"
97.96,"49","25.0","","zzzzz38,zzzz678","false","","zzzzz38,zzzz678"
97.96,"49","25.0","","zzzzz38,zzzz666","false","","zzzzz38,zzzz666"
97.96,"49","25.0","","zzzzz38,zzzz652","false","","zzzzz38,zzzz652"
97.96,"49","25.0","","zzzzz38,zzzz637","false","","zzzzz38,zzzz637"
97.96,"49","25.0","","zzzzz38,zzzz622","false","","zzzzz38,zzzz622"
97.96,"49","25.0","","zzzzz38,zzzz614","false","","zzzzz38,zzzz614"
97.96,"49","25.0","","zzzzz38,zzzz609","false","","zzzzz38,zzzz609"
97.96,"49","25.0","","zzzzz38,zzzz583","false","","zzzzz38,zzzz583"
97.96,"49","25.0","","zzzzz38,zzzz577","false","","zzzzz38,zzzz577"
97.96,"49","25.0","","zzzzz38,zzzz570","false","","zzzzz38,zzzz570"
97.96,"49","25.0","","zzzzz38,zzzz561","false","","zzzzz38,zzzz561"
97.96,"49","25.0","","zzzzz38,zzzz553","false","","zzzzz38,zzzz553"
97.96,"49","25.0","","zzzzz38,zzzz547","false","","zzzzz38,zzzz547"
97.96,"49","25.0","","zzzzz38,zzzz527","false","","zzzzz38,zzzz527"
97.96,"49","25.0","","zzzzz38,zzzz510","false","","zzzzz38,zzzz510"
97.96,"49","25.0","","zzzzz38,zzzz499","false","","zzzzz38,zzzz499"
97.96,"49","25.0","","zzzzz38,zzzz436","false","","zzzzz38,zzzz436"
97.96,"49","25.0","","zzzzz38,zzzz431","false","","zzzzz38,zzzz431"
97.96,"49","25.0","","zzzzz38,zzzz423","false","","zzzzz38,zzzz423"
97.96,"49","25.0","","zzzzz38,zzzz408","false","","zzzzz38,zzzz408"
97.96,"49","25.0","","zzzzz38,zzzz362","false","","zzzzz38,zzzz362"
97.96,"49","25.0","","zzzzz38,zzzz318","false","","zzzzz38,zzzz318"
97.96,"49","25.0","","zzzzz38,zzzz308","false","","zzzzz38,zzzz308"
97.96,"49","25.0","","zzzzz38,zzzz297","false","","zzzzz38,zzzz297"
97.96,"49","25.0","","zzzzz38,zzzz291","false","","zzzzz38,zzzz291"
97.96,"49","25.0","","zzzzz38,zzzz284","false","","zzzzz38,zzzz284"
97.96,"49","25.0","","zzzzz38,zzzz261","false","","zzzzz38,zzzz261"
97.96,"49","25.0","","zzzzz38,zzzz257","false","","zzzzz38,zzzz257"
97.96,"49","25.0","","zzzzz38,zzzz239","false","","zzzzz38,zzzz239"
97.96,"49","25.0","","zzzzz38,zzzz194","false","","zzzzz38,zzzz194"
97.96,"49","25.0","","zzzzz38,zzzz179","false","","zzzzz38,zzzz179"
97.96,"49","25.0","","zzzzz38,zzzz164","false","","zzzzz38,zzzz164"
97.96,"49","25.0","","zzzzz38,zzzz149","false","","zzzzz38,zzzz149"
97.96,"49","25.0","","zzzzz38,zzzz140","false","","zzzzz38,zzzz140"
97.96,"49","25.0","","zzzzz38,zzzz123","false","","zzzzz38,zzzz123"
97.96,"49","25.0","","zzzzz38,zzzzzz7","false","","zzzzz38,zzzzzz7"
97.96,"49","25.0","","zzzzz38,zzzz680","false","","zzzzz38,zzzz680"
97.96,"49","25.0","","zzzzz38,zzzz468","false","","zzzzz38,zzzz468"
97.96,"49","25.0","","zzzzz38,zzzz289","false","","zzzzz38,zzzz289"
97.96,"49","25.0","","zzzzz38,zzzz255","false","","zzzzz38,zzzz255"
97.96,"49","25.0","","zzzzz38,zzzzz91","false","","zzzzz38,zzzzz91"
97.96,"49","25.0","","zzzzz38,zzzzz55","false","","zzzzz38,zzzzz55"
97.96,"49","25.0","","zzzzz38,zzzzz19","false","","zzzzz38,zzzzz19"
97.96,"49","25.0","","zzzzz38,zzzz581","false","","zzzzz38,zzzz581"
97.96,"49","25.0","","zzzzz38,zzzz575","false","","zzzzz38,zzzz575"
97.96,"49","25.0","","zzzzz38,zzzz567","false","","zzzzz38,zzzz567"
97.96,"49","25.0","","zzzzz38,zzzz524","false","","zzzzz38,zzzz524"
97.96,"49","25.0","","zzzzz38,zzzz513","false","","zzzzz38,zzzz513"
97.96,"49","25.0","","zzzzz38,zzzz421","false","","zzzzz38,zzzz421"
97.96,"49","25.0","","zzzzz38,zzzz181","false","","zzzzz38,zzzz181"
97.96,"49","25.0","","zzzzz38,zzzz166","false","","zzzzz38,zzzz166"
97.96,"49","25.0","","zzzzz38,zzzz735","false","","zzzzz38,zzzz735"
97.96,"49","25.0","","zzzzz38,zzzz733","false","","zzzzz38,zzzz733"
97.96,"49","25.0","","zzzzz38,zzzz564","false","","zzzzz38,zzzz564"
[truncated: 30,398 more rows]
